# Supplementary material for: GASdb: a large-scale and comparative exploration database of glycosyl hydrolysis systems
Source: BMC Microbiol. 2010 Mar 4;10:69. doi: 10.1186/1471-2180-10-69 (PMC2838879; doi:10.1186/1471-2180-10-69)
Supplement: Additional file 1 — The numbers of annotated glydrome components in each organism. A summary of the numbers of the annotated glydrome components in each organism. [file 1471-2180-10-69-S1.XLS]

## Sheet: STable1
Organism	Kingdom	Phylum	Genus	ProtNum	SLH	Sca	FAC	CDC	WGH
Acid Mine Drainage	Metagenome	ENVIRONMENTAL-EXTREME	-	12820	0	0	0	0	55
AMO community	Metagenome	ENVIRONMENTAL-MARINE	-	2386	0	0	0	0	2
ENDOBIOTIC-WORMS	Metagenome	ENDOBIOTIC-WORMS	-	3038	0	0	0	0	1
Human Gut Community Subject 7	Metagenome	ENDOBIOTIC-HUMAN	-	21210	0	0	8	0	267
Human Gut Community Subject 8	Metagenome	ENDOBIOTIC-HUMAN	-	26696	0	0	9	0	343
Hypersaline Mat 01(G)	Metagenome	ENVIRONMENTAL-EXTREME	-	13353	0	0	1	0	57
Hypersaline Mat 02(H)	Metagenome	ENVIRONMENTAL-EXTREME	-	12153	0	0	0	0	61
Hypersaline Mat 03(I)	Metagenome	ENVIRONMENTAL-EXTREME	-	13343	0	0	1	0	87
Hypersaline Mat 04(N)	Metagenome	ENVIRONMENTAL-EXTREME	-	13330	0	0	1	0	77
Hypersaline Mat 05(O)	Metagenome	ENVIRONMENTAL-EXTREME	-	16053	0	0	0	0	131
Hypersaline Mat 06(P)	Metagenome	ENVIRONMENTAL-EXTREME	-	13462	0	0	0	0	102
Hypersaline Mat 07(S)	Metagenome	ENVIRONMENTAL-EXTREME	-	16016	0	0	0	0	112
Hypersaline Mat 08(T)	Metagenome	ENVIRONMENTAL-EXTREME	-	13177	0	0	0	0	78
Hypersaline Mat 09(Y)	Metagenome	ENVIRONMENTAL-EXTREME	-	13798	0	0	0	0	64
Hypersaline Mat 10(Z)	Metagenome	ENVIRONMENTAL-EXTREME	-	12094	0	0	0	0	66
Lake Washington Formaldehyde enrichment	Metagenome	ENVIRONMENTAL-AQUATIC	-	90352	0	0	0	0	333
Lake Washington Formate enrichment	Metagenome	ENVIRONMENTAL-AQUATIC	-	28834	0	0	1	0	94
Lake Washington Methane enrichment	Metagenome	ENVIRONMENTAL-AQUATIC	-	81582	0	0	0	0	305
Lake Washington Methanol enrichment	Metagenome	ENVIRONMENTAL-AQUATIC	-	77750	0	0	3	0	313
Lake Washington Methylamine enrichment	Metagenome	ENVIRONMENTAL-AQUATIC	-	54783	0	0	0	0	175
Mouse Gut Community lean1	Metagenome	ENDOBIOTIC-ANIMALS	-	2935	0	0	1	0	36
Mouse Gut Community lean2	Metagenome	ENDOBIOTIC-ANIMALS	-	2782	0	0	0	0	43
Mouse Gut Community lean3	Metagenome	ENDOBIOTIC-ANIMALS	-	2793	0	0	0	0	82
Mouse Gut Community ob1	Metagenome	ENDOBIOTIC-ANIMALS	-	3051	0	0	0	0	75
Mouse Gut Community ob2	Metagenome	ENDOBIOTIC-ANIMALS	-	2331	0	0	0	0	55
O.algarvensis Delta1	Metagenome	ENDOBIOTIC-WORMS	-	12132	0	0	1	0	7
O.algarvensis Gamma1	Metagenome	ENDOBIOTIC-WORMS	-	1893	0	0	0	0	3
O.algarvensis Gamma3	Metagenome	ENDOBIOTIC-WORMS	-	4190	0	0	0	0	2
Singapore Air Sample 1	Metagenome	ENVIRONMENTAL-AIR	-	46894	0	0	3	0	182
Singapore Air Sample 2	Metagenome	ENVIRONMENTAL-AIR	-	45666	0	0	1	0	216
Sludge/Australian, Phrap Assembly	Metagenome	SYNTHETIC-BIOREACTOR	-	30672	0	0	0	0	105
Sludge/US, Jazz Assembly	Metagenome	SYNTHETIC-BIOREACTOR	-	16995	0	0	1	0	71
Sludge/US, Phrap Assembly	Metagenome	SYNTHETIC-BIOREACTOR	-	34656	0	0	3	0	134
Soil: Diversa Silage	Metagenome	ENVIRONMENTAL-SOIL	-	185274	0	0	13	0	820
Termite Gut	Metagenome	ENDOBIOTIC-INSECTS	-	83662	0	0	12	0	1150
Termite Gut Fosmids	Metagenome	ENDOBIOTIC-INSECTS	-	452	0	0	1	0	13
TM7a	Metagenome	ENDOBIOTIC-HUMAN	-	3245	0	0	0	0	14
TM7c	Metagenome	ENDOBIOTIC-HUMAN	-	632	0	0	0	0	4
Uranium Contaminated Groundwater FW106	Metagenome	ENVIRONMENTAL-EXTREME	-	12493	0	0	0	0	50
Whalefall Sample #1	Metagenome	ENVIRONMENTAL-FOSSIL	-	41932	0	0	0	0	106
Whalefall Sample #2	Metagenome	ENVIRONMENTAL-FOSSIL	-	42521	0	0	1	0	79
Whalefall Sample #3	Metagenome	ENVIRONMENTAL-FOSSIL	-	38271	0	0	2	0	102
Acanthocheilonema viteae	Eukaryota	Nematoda	Acanthocheilonema	24	0	0	5	0	0
Acremonium cellulolyticus Y-94	Eukaryota	Ascomycota	Acremonium	1	0	0	1	0	0
Acremonium sp. No.413	Eukaryota	Ascomycota	Acremonium	1	0	0	1	0	0
Acremonium thermophilum	Eukaryota	Ascomycota	Acremonium	2	0	0	1	0	1
Acrophialophora nainiana	Eukaryota	Ascomycota	Acrophialophora	2	0	0	0	0	2
Actinidia chinensis	Eukaryota	Streptophyta	Actinidia	51	0	0	0	0	7
Actinidia deliciosa	Eukaryota	Streptophyta	Actinidia	84	0	0	0	0	3
Actinophrys sol	Eukaryota	-	Actinophrys	6	0	0	0	0	2
Adineta vaga	Eukaryota	Rotifera	Adineta	448	0	0	1	0	5
Aedes aegypti	Eukaryota	Arthropoda	Aedes	16911	0	0	9	0	129
Aedes albopictus	Eukaryota	Arthropoda	Aedes	250	0	0	0	0	4
Aegilops comosa	Eukaryota	Streptophyta	Aegilops	34	0	0	0	0	2
Aegilops markgrafii	Eukaryota	Streptophyta	Aegilops	34	0	0	0	0	4
Aegilops searsii	Eukaryota	Streptophyta	Aegilops	41	0	0	0	0	2
Aegilops speltoides	Eukaryota	Streptophyta	Aegilops	120	0	0	0	0	4
Aegilops tauschii	Eukaryota	Streptophyta	Aegilops	259	0	0	0	0	9
Agaricus bisporus	Eukaryota	Basidiomycota	Agaricus	140	0	0	6	0	5
Agave tequilana	Eukaryota	Streptophyta	Agave	29	0	0	0	0	2
Agrius convolvuli	Eukaryota	Arthropoda	Agrius	10	0	0	0	0	2
Agropyron cristatum	Eukaryota	Streptophyta	Agropyron	20	0	0	0	0	2
Agrotis ipsilon	Eukaryota	Arthropoda	Agrotis	37	0	0	1	0	1
Ajellomyces capsulatus	Eukaryota	Ascomycota	Ajellomyces	98	0	0	0	0	4
Ajellomyces capsulatus NAm1	Eukaryota	Ascomycota	Ajellomyces	9252	0	0	3	0	56
Allium cepa	Eukaryota	Streptophyta	Allium	110	0	0	0	0	9
Allium sativum	Eukaryota	Streptophyta	Allium	45	0	0	2	0	1
Alternaria alternata	Eukaryota	Ascomycota	Alternaria	92	0	0	1	0	14
Alternaria arborescens	Eukaryota	Ascomycota	Alternaria	11	0	0	0	0	3
Alternaria gaisen	Eukaryota	Ascomycota	Alternaria	4	0	0	0	0	2
Alternaria tenuissima	Eukaryota	Ascomycota	Alternaria	19	0	0	0	0	7
Amorphotheca resinae	Eukaryota	Ascomycota	Amorphotheca	1	0	0	1	0	0
Ampullaria crossean	Eukaryota	Mollusca	Ampullaria	12	0	0	1	0	11
Anaeromyces sp. W-98	Eukaryota	Neocallimastigomycota	Anaeromyces	2	0	0	1	0	1
Ananas comosus	Eukaryota	Streptophyta	Ananas	91	0	0	1	0	2
Anas platyrhynchos	Eukaryota	Chordata	Anas	448	0	0	0	0	2
Anopheles arabiensis	Eukaryota	Arthropoda	Anopheles	474	0	0	0	0	13
Anopheles bwambae	Eukaryota	Arthropoda	Anopheles	37	0	0	0	0	3
Anopheles darlingi	Eukaryota	Arthropoda	Anopheles	200	0	0	0	0	6
Anopheles freeborni	Eukaryota	Arthropoda	Anopheles	5	0	0	0	0	2
Anopheles gambiae	Eukaryota	Arthropoda	Anopheles	14467	0	0	7	0	139
Anopheles gambiae str. PEST	Eukaryota	Arthropoda	Anopheles	481	0	0	0	0	2
Anopheles melas	Eukaryota	Arthropoda	Anopheles	45	0	0	0	0	3
Anopheles merus	Eukaryota	Arthropoda	Anopheles	78	0	0	0	0	7
Anopheles quadriannulatus	Eukaryota	Arthropoda	Anopheles	67	0	0	0	0	5
Anopheles stephensi	Eukaryota	Arthropoda	Anopheles	160	0	0	0	0	4
Antheraea mylitta	Eukaryota	Arthropoda	Antheraea	51	0	0	0	0	2
Antheraea pernyi	Eukaryota	Arthropoda	Antheraea	86	0	0	0	0	2
Anthonomus grandis	Eukaryota	Arthropoda	Anthonomus	63	0	0	0	0	2
Aphanomyces astaci	Eukaryota	-	Aphanomyces	10	0	0	0	0	7
Apis cerana cerana	Eukaryota	Arthropoda	Apis	19	0	0	0	0	2
Apis mellifera	Eukaryota	Arthropoda	Apis	483	0	0	0	0	7
Apium graveolens	Eukaryota	Streptophyta	Apium	37	0	0	0	0	2
Apriona germari	Eukaryota	Arthropoda	Apriona	23	0	0	0	0	5
Arabidopsis halleri subsp. gemmifera	Eukaryota	Streptophyta	Arabidopsis	81	0	0	1	0	7
Arabidopsis lyrata	Eukaryota	Streptophyta	Arabidopsis	497	0	0	0	0	2
Arabidopsis thaliana	Eukaryota	Streptophyta	Arabidopsis	51321	0	0	65	0	678
Arabis alpina	Eukaryota	Streptophyta	Arabis	11	0	0	1	0	0
Arabis blepharophylla	Eukaryota	Streptophyta	Arabis	6	0	0	2	0	0
Arachis hypogaea	Eukaryota	Streptophyta	Arachis	618	0	0	0	0	9
Arctocephalus pusillus pusillus	Eukaryota	Chordata	Arctocephalus	7	0	0	0	0	2
Arctocephalus tropicalis	Eukaryota	Chordata	Arctocephalus	7	0	0	0	0	2
Armillariella tabescens	Eukaryota	Basidiomycota	Armillariella	7	0	0	1	0	1
Artemia franciscana	Eukaryota	Arthropoda	Artemia	307	0	0	0	0	3
Arxula adeninivorans	Eukaryota	Ascomycota	Arxula	20	0	0	1	0	1
Asparagus officinalis	Eukaryota	Streptophyta	Asparagus	286	0	0	0	0	7
Aspergillus aculeatus	Eukaryota	Ascomycota	Aspergillus	36	0	0	2	0	18
Aspergillus awamori	Eukaryota	Ascomycota	Aspergillus	45	0	0	3	0	11
Aspergillus clavatus	Eukaryota	Ascomycota	Aspergillus	9135	0	0	26	0	149
Aspergillus ficuum	Eukaryota	Ascomycota	Aspergillus	9	0	0	1	0	1
Aspergillus flavus	Eukaryota	Ascomycota	Aspergillus	287	0	0	0	0	12
Aspergillus fumigatus	Eukaryota	Ascomycota	Aspergillus	10077	0	0	36	0	208
Aspergillus fumigatus A1163	Eukaryota	Ascomycota	Aspergillus	9923	0	0	31	0	193
Aspergillus japonicus	Eukaryota	Ascomycota	Aspergillus	18	0	0	0	0	2
Aspergillus kawachii	Eukaryota	Ascomycota	Aspergillus	23	0	0	4	0	12
Aspergillus niger	Eukaryota	Ascomycota	Aspergillus	419	0	0	4	0	87
Aspergillus niger CBS 513.88	Eukaryota	Ascomycota	Aspergillus	13903	0	0	20	0	198
Aspergillus oryzae	Eukaryota	Ascomycota	Aspergillus	12221	0	0	15	0	249
Aspergillus parasiticus	Eukaryota	Ascomycota	Aspergillus	123	0	0	0	0	3
Aspergillus phoenicis	Eukaryota	Ascomycota	Aspergillus	12	0	0	0	0	3
Aspergillus shirousami	Eukaryota	Ascomycota	Aspergillus	2	0	0	1	0	1
Aspergillus sojae	Eukaryota	Ascomycota	Aspergillus	12	0	0	0	0	2
Aspergillus sulphureus	Eukaryota	Ascomycota	Aspergillus	6	0	0	0	0	3
Aspergillus terreus	Eukaryota	Ascomycota	Aspergillus	54	0	0	0	0	4
Aspergillus terreus NIH2624	Eukaryota	Ascomycota	Aspergillus	10401	0	0	29	0	209
Aspergillus tubingensis	Eukaryota	Ascomycota	Aspergillus	47	0	0	0	0	7
Aspergillus usamii	Eukaryota	Ascomycota	Aspergillus	11	0	0	0	0	8
Aspergillus versicolor	Eukaryota	Ascomycota	Aspergillus	14	0	0	0	0	2
Ateles belzebuth chamek	Eukaryota	Chordata	Ateles	56	0	0	0	0	2
Athelia rolfsii	Eukaryota	Basidiomycota	Athelia	4	0	0	2	0	0
Atropa belladonna	Eukaryota	Streptophyta	Atropa	117	0	0	0	0	2
Aureobasidium pullulans	Eukaryota	Ascomycota	Aureobasidium	24	0	0	0	0	5
Aureobasidium pullulans var. melanigenum	Eukaryota	Ascomycota	Aureobasidium	10	0	0	0	0	2
Australopyrum retrofractum	Eukaryota	Streptophyta	Australopyrum	29	0	0	0	0	2
Avena fatua	Eukaryota	Streptophyta	Avena	48	0	0	0	0	2
Avena sativa	Eukaryota	Streptophyta	Avena	170	0	0	0	0	7
Balaenoptera acutorostrata	Eukaryota	Chordata	Balaenoptera	92	0	0	0	0	2
Balaenoptera musculus	Eukaryota	Chordata	Balaenoptera	44	0	0	0	0	2
Balaenoptera physalus	Eukaryota	Chordata	Balaenoptera	77	0	0	0	0	6
Bambusa oldhamii	Eukaryota	Streptophyta	Bambusa	48	0	0	1	0	3
Beauveria bassiana	Eukaryota	Ascomycota	Cordyceps	182	0	0	0	0	9
Beta vulgaris	Eukaryota	Streptophyta	Beta	264	0	0	1	0	15
Beta vulgaris subsp. vulgaris	Eukaryota	Streptophyta	Beta	277	0	0	1	0	7
Betula pendula	Eukaryota	Streptophyta	Betula	205	0	0	0	0	2
Bibio marci	Eukaryota	Arthropoda	Bibio	2	0	0	0	0	2
Biomphalaria glabrata	Eukaryota	Mollusca	Biomphalaria	452	0	0	0	0	4
Bionectria ochroleuca	Eukaryota	Ascomycota	Bionectria	21	0	0	0	0	9
Bipolaris sorghicola	Eukaryota	Ascomycota	Bipolaris	3	0	0	0	0	2
Bitis arietans	Eukaryota	Chordata	Bitis	34	0	0	0	0	5
Blaps mucronata	Eukaryota	Arthropoda	Blaps	2	0	0	0	0	2
Blattella germanica	Eukaryota	Arthropoda	Blattella	91	0	0	0	0	3
Blomia tropicalis	Eukaryota	Arthropoda	Blomia	50	0	0	0	0	3
Blumeria graminis	Eukaryota	Ascomycota	Blumeria	79	0	0	0	0	2
Blumeria graminis f. sp. hordei	Eukaryota	Ascomycota	Blumeria	43	0	0	1	0	0
Boechera fecunda	Eukaryota	Streptophyta	Boechera	2	0	0	2	0	0
Boechera gunnisoniana	Eukaryota	Streptophyta	Boechera	3	0	0	2	0	0
Boechera holboellii	Eukaryota	Streptophyta	Boechera	24	0	0	2	0	0
Boechera lemmonii	Eukaryota	Streptophyta	Boechera	2	0	0	2	0	0
Boechera lignifera	Eukaryota	Streptophyta	Boechera	6	0	0	3	0	0
Boechera lyallii	Eukaryota	Streptophyta	Boechera	4	0	0	1	0	0
Boechera microphylla	Eukaryota	Streptophyta	Boechera	3	0	0	3	0	0
Boechera parishii	Eukaryota	Streptophyta	Boechera	5	0	0	2	0	0
Boechera stricta	Eukaryota	Streptophyta	Boechera	35	0	0	2	0	1
Bombyx mandarina	Eukaryota	Arthropoda	Bombyx	134	0	0	1	0	1
Bombyx mori	Eukaryota	Arthropoda	Bombyx	2239	0	0	6	0	20
Bos indicus	Eukaryota	Chordata	Bos	415	0	0	0	0	3
Bos indicus x Bos taurus	Eukaryota	Chordata	Bos	34	0	0	0	0	3
Bos taurus	Eukaryota	Chordata	Bos	15327	0	0	1	0	65
Botryotinia calthae	Eukaryota	Ascomycota	Botryotinia	14	0	0	0	0	2
Botryotinia fuckeliana	Eukaryota	Ascomycota	Botryotinia	290	0	0	0	0	52
Botryotinia fuckeliana B05.10	Eukaryota	Ascomycota	Botryotinia	16367	0	0	17	0	171
Botrytis fabae	Eukaryota	Ascomycota	Botrytis	16	0	0	0	0	5
Branchiostoma belcheri tsingtauense	Eukaryota	Chordata	Branchiostoma	179	0	0	0	0	2
Branchiostoma floridae	Eukaryota	Chordata	Branchiostoma	464	0	0	22	0	199
Brassica juncea	Eukaryota	Streptophyta	Brassica	347	0	0	2	0	7
Brassica napus	Eukaryota	Streptophyta	Brassica	1143	0	0	6	0	28
Brassica nigra	Eukaryota	Streptophyta	Brassica	81	0	0	0	0	2
Brassica oleracea	Eukaryota	Streptophyta	Brassica	841	0	0	1	0	14
Brassica oleracea var. alboglabra	Eukaryota	Streptophyta	Brassica	51	0	0	0	0	3
Brassica oleracea var. italica	Eukaryota	Streptophyta	Brassica	46	0	0	1	0	1
Brassica rapa	Eukaryota	Streptophyta	Brassica	614	0	0	1	0	12
Brassica rapa subsp. campestris	Eukaryota	Streptophyta	Brassica	20	0	0	0	0	2
Brassica rapa subsp. pekinensis	Eukaryota	Streptophyta	Brassica	227	0	0	1	0	5
Brassica rapa var. parachinensis	Eukaryota	Streptophyta	Brassica	11	0	0	0	0	3
Brassica rapa var. perviridis	Eukaryota	Streptophyta	Brassica	13	0	0	1	0	2
Bromus inermis	Eukaryota	Streptophyta	Bromus	25	0	0	1	0	0
Bromus tectorum	Eukaryota	Streptophyta	Bromus	11	0	0	0	0	2
Brugia malayi	Eukaryota	Nematoda	Brugia	11595	0	0	3	0	46
Brugia pahangi	Eukaryota	Nematoda	Brugia	59	0	0	2	0	1
Bubalus bubalis	Eukaryota	Chordata	Bubalus	646	0	0	0	0	14
Bufo japonicus	Eukaryota	Chordata	Bufo	33	0	0	1	0	0
Bursaphelenchus xylophilus	Eukaryota	Nematoda	Bursaphelenchus	38	0	0	0	0	6
Caenorhabditis briggsae	Eukaryota	Nematoda	Caenorhabditis	19503	0	0	3	0	78
Caenorhabditis elegans	Eukaryota	Nematoda	Caenorhabditis	23809	0	0	3	0	99
Caenorhabditis remanei	Eukaryota	Nematoda	Caenorhabditis	442	0	0	0	0	6
Caenorhabditis sp. PS1010	Eukaryota	Nematoda	Caenorhabditis	11	0	0	0	0	2
Callimico goeldii	Eukaryota	Chordata	Callimico	46	0	0	0	0	2
Calliphora vomitoria	Eukaryota	Arthropoda	Calliphora	40	0	0	0	0	2
Callithrix jacchus	Eukaryota	Chordata	Callithrix	1426	0	0	0	0	8
Camellia sinensis	Eukaryota	Streptophyta	Camellia	181	0	0	1	0	4
Camelus dromedarius	Eukaryota	Chordata	Camelus	73	0	0	0	0	2
Canavalia ensiformis	Eukaryota	Streptophyta	Canavalia	16	0	0	0	0	3
Candida albicans	Eukaryota	Ascomycota	Candida	10032	0	0	8	0	69
Candida dubliniensis	Eukaryota	Ascomycota	Candida	64	0	0	2	0	2
Candida glabrata	Eukaryota	Ascomycota	Nakaseomyces	5343	0	0	6	0	29
Candida maltosa	Eukaryota	Ascomycota	Candida	59	0	0	2	0	0
Canis lupus familiaris	Eukaryota	Chordata	Canis	2806	0	0	0	0	22
Capra hircus	Eukaryota	Chordata	Capra	785	0	0	0	0	14
Capsella rubella	Eukaryota	Streptophyta	Capsella	156	0	0	0	0	2
Capsicum annuum	Eukaryota	Streptophyta	Capsicum	628	0	0	0	0	22
Capsicum annuum var. annuum	Eukaryota	Streptophyta	Capsicum	12	0	0	0	0	3
Capsicum chinense	Eukaryota	Streptophyta	Capsicum	116	0	0	0	0	7
Carica papaya	Eukaryota	Streptophyta	Carica	225	0	0	1	0	16
Castanea sativa	Eukaryota	Streptophyta	Castanea	62	0	0	1	0	4
Casuarina glauca	Eukaryota	Streptophyta	Casuarina	24	0	0	1	0	1
Cavia porcellus	Eukaryota	Chordata	Cavia	762	0	0	0	0	4
Cebus apella	Eukaryota	Chordata	Cebus	107	0	0	0	0	3
Cephalorhynchus commersonii	Eukaryota	Chordata	Cephalorhynchus	10	0	0	0	0	2
Cephalorhynchus eutropia	Eukaryota	Chordata	Cephalorhynchus	11	0	0	0	0	3
Cerastes cerastes	Eukaryota	Chordata	Cerastes	20	0	0	0	0	3
Ceratitis capitata	Eukaryota	Arthropoda	Ceratitis	200	0	0	0	0	3
Chaetomium cupreum	Eukaryota	Ascomycota	Chaetomium	3	0	0	1	0	2
Chaetomium globosum	Eukaryota	Ascomycota	Chaetomium	11060	0	0	35	0	185
Chaetomium gracile	Eukaryota	Ascomycota	Chaetomium	2	0	0	0	0	2
Chaetomium thermophilum	Eukaryota	Ascomycota	Chaetomium	18	0	0	5	0	10
Chaetomium thermophilum var. thermophilum	Eukaryota	Ascomycota	Chaetomium	3	0	0	1	0	0
Chamaecyparis formosensis	Eukaryota	Streptophyta	Chamaecyparis	10	0	0	1	0	1
Chamaecyparis obtusa	Eukaryota	Streptophyta	Chamaecyparis	38	0	0	3	0	4
Chamaecyparis pisifera	Eukaryota	Streptophyta	Chamaecyparis	27	0	0	1	0	3
Chenopodium amaranticolor	Eukaryota	Streptophyta	Chenopodium	4	0	0	4	0	0
Chenopodium rubrum	Eukaryota	Streptophyta	Chenopodium	50	0	0	0	0	3
Cherax destructor	Eukaryota	Arthropoda	Cherax	32	0	0	0	0	2
Cherax quadricarinatus	Eukaryota	Arthropoda	Cherax	24	0	0	0	0	3
Cherax robustus	Eukaryota	Arthropoda	Cherax	3	0	0	0	0	3
Cherax tenuimanus	Eukaryota	Arthropoda	Cherax	9	0	0	0	0	3
Chilo suppressalis	Eukaryota	Arthropoda	Chilo	76	0	0	1	0	0
Chironomus tentans	Eukaryota	Arthropoda	Chironomus	89	0	0	0	0	2
Chlamydomonas reinhardtii	Eukaryota	Chlorophyta	Chlamydomonas	14952	0	0	2	0	48
Chlorocebus aethiops	Eukaryota	Chordata	Chlorocebus	373	0	0	0	0	2
Chlorophyllum molybdites	Eukaryota	Basidiomycota	Chlorophyllum	7	0	0	0	0	6
Chondrostereum purpureum	Eukaryota	Basidiomycota	Chondrostereum	11	0	0	0	0	8
Choristoneura fumiferana	Eukaryota	Arthropoda	Choristoneura	63	0	0	1	0	1
Cicer arietinum	Eukaryota	Streptophyta	Cicer	447	0	0	1	0	13
Cichorium intybus	Eukaryota	Streptophyta	Cichorium	62	0	0	0	0	8
Cichorium intybus x Cichorium endivia	Eukaryota	Streptophyta	Cichorium	17	0	0	0	0	4
Ciona intestinalis	Eukaryota	Chordata	Ciona	1480	0	0	1	0	1
Citrus jambhiri	Eukaryota	Streptophyta	Citrus	21	0	0	1	0	2
Citrus reticulata	Eukaryota	Streptophyta	Citrus	19	0	0	0	0	2
Citrus sinensis	Eukaryota	Streptophyta	Citrus	285	0	0	0	0	11
Citrus unshiu	Eukaryota	Streptophyta	Citrus	88	0	0	1	0	6
Claviceps purpurea	Eukaryota	Ascomycota	Claviceps	68	0	0	0	0	5
Clitocybe nuda	Eukaryota	Basidiomycota	Clitocybe	5	0	0	0	0	5
Clitopilus prunulus	Eukaryota	Basidiomycota	Clitopilus	3	0	0	0	0	3
Coccidioides immitis	Eukaryota	Ascomycota	Coccidioides	10484	0	0	4	0	51
Coccidioides posadasii	Eukaryota	Ascomycota	Coccidioides	147	0	0	3	0	12
Cochliobolus carbonum	Eukaryota	Ascomycota	Cochliobolus	35	0	0	0	0	12
Cochliobolus heterostrophus	Eukaryota	Ascomycota	Cochliobolus	148	0	0	1	0	5
Cochliobolus sativus	Eukaryota	Ascomycota	Cochliobolus	7	0	0	0	0	3
Cochliobolus spicifer	Eukaryota	Ascomycota	Cochliobolus	2	0	0	0	0	2
Cocos nucifera	Eukaryota	Streptophyta	Cocos	52	0	0	1	0	0
Coelopa frigida	Eukaryota	Arthropoda	Coelopa	19	0	0	0	0	2
Coffea arabica	Eukaryota	Streptophyta	Coffea	193	0	0	1	0	10
Coffea canephora	Eukaryota	Streptophyta	Coffea	123	0	0	0	0	3
Colobus angolensis	Eukaryota	Chordata	Colobus	23	0	0	0	0	2
Colocasia esculenta	Eukaryota	Streptophyta	Colocasia	26	0	0	0	0	2
Coprinopsis cinerea okayama7#130	Eukaryota	Basidiomycota	Coprinopsis	13523	0	0	24	0	130
Coptotermes formosanus	Eukaryota	Arthropoda	Coptotermes	22	0	0	0	0	4
Coptotermes lacteus symbiont WH2002	Eukaryota	-	-	2	0	0	0	0	2
Corbicula japonica	Eukaryota	Mollusca	Corbicula	5	0	0	1	0	2
Coturnix japonica	Eukaryota	Chordata	Coturnix	356	0	0	0	0	3
Crassostrea gigas	Eukaryota	Mollusca	Crassostrea	533	0	0	2	0	193
Cricetulus griseus	Eukaryota	Chordata	Cricetulus	542	0	0	0	0	3
Crocus sativus	Eukaryota	Streptophyta	Crocus	54	0	0	1	0	0
Cryphonectria parasitica	Eukaryota	Ascomycota	Cryphonectria	76	0	0	0	0	2
Cryptocercus clevelandi	Eukaryota	Arthropoda	Cryptocercus	5	0	0	0	0	3
Cryptococcus flavus	Eukaryota	Basidiomycota	Cryptococcus	4	0	0	1	0	2
Cryptococcus sp. S-2	Eukaryota	Basidiomycota	Cryptococcus	4	0	0	1	0	2
Cryptomeria japonica	Eukaryota	Streptophyta	Cryptomeria	243	0	0	7	0	19
Cryptosporidium hominis	Eukaryota	Apicomplexa	Cryptosporidium	4187	0	0	0	0	4
Cryptosporidium muris RN66	Eukaryota	Apicomplexa	Cryptosporidium	3930	0	0	0	0	5
Cryptosporidium parvum	Eukaryota	Apicomplexa	Cryptosporidium	1151	0	0	0	0	3
Cryptosporidium parvum Iowa II	Eukaryota	Apicomplexa	Cryptosporidium	3805	0	0	0	0	6
Cucumis melo	Eukaryota	Streptophyta	Cucumis	322	0	0	1	0	17
Cucumis sativus	Eukaryota	Streptophyta	Cucumis	603	0	0	1	0	18
Cucurbita cv. Ebisu Nankin	Eukaryota	Streptophyta	Cucurbita	1	0	0	1	0	0
Cucurbita moschata	Eukaryota	Streptophyta	Cucurbita	39	0	0	0	0	2
Culex pipiens	Eukaryota	Arthropoda	Culex	70	0	0	0	0	4
Culex quinquefasciatus	Eukaryota	Arthropoda	Culex	18836	0	0	10	0	127
Culicoides sonorensis	Eukaryota	Arthropoda	Culicoides	176	0	0	0	0	5
Cyanea nozakii	Eukaryota	Cnidaria	Cyanea	2	0	0	0	0	2
Cynara scolymus	Eukaryota	Streptophyta	Cynara	17	0	0	0	0	2
Cynodon dactylon	Eukaryota	Streptophyta	Cynodon	54	0	0	0	0	3
Cyprinus carpio	Eukaryota	Chordata	Cyprinus	808	0	0	0	0	2
Dalbergia nigrescens	Eukaryota	Streptophyta	Dalbergia	2	0	0	0	0	2
Dama dama	Eukaryota	Chordata	Dama	24	0	0	0	0	2
Danio rerio	Eukaryota	Chordata	Danio	27300	0	0	11	0	72
Dasypyrum villosum	Eukaryota	Streptophyta	Dasypyrum	50	0	0	0	0	3
Daucus carota	Eukaryota	Streptophyta	Daucus	444	0	0	4	0	12
Debaryomyces hansenii	Eukaryota	Ascomycota	Debaryomyces	6331	0	0	4	0	53
Debaryomyces occidentalis	Eukaryota	Ascomycota	Debaryomyces	24	0	0	0	0	5
Debaryomyces robertsiae	Eukaryota	Ascomycota	Debaryomyces	7	0	0	1	0	0
Delia radicum	Eukaryota	Arthropoda	Delia	5	0	0	0	0	3
Delphinapterus leucas	Eukaryota	Chordata	Delphinapterus	61	0	0	0	0	3
Delphinus delphis	Eukaryota	Chordata	Delphinus	53	0	0	0	0	4
Dermatophagoides farinae	Eukaryota	Arthropoda	Dermatophagoides	74	0	0	1	0	1
Dermatophagoides pteronyssinus	Eukaryota	Arthropoda	Dermatophagoides	44	0	0	1	0	3
Dianthus caryophyllus	Eukaryota	Streptophyta	Dianthus	96	0	0	0	0	3
Diatraea saccharalis	Eukaryota	Arthropoda	Diatraea	7	0	0	0	0	4
Dicentrarchus labrax	Eukaryota	Chordata	Dicentrarchus	242	0	0	0	0	2
Dictyostelium discoideum	Eukaryota	-	Dictyostelium	14135	0	0	2	0	75
Dimocarpus longan	Eukaryota	Streptophyta	Dimocarpus	28	0	0	0	0	2
Dioscorea japonica	Eukaryota	Streptophyta	Dioscorea	9	0	0	1	0	0
Dioscorea polystachya	Eukaryota	Streptophyta	Dioscorea	9	0	0	1	0	1
Diospyros kaki	Eukaryota	Streptophyta	Diospyros	91	0	0	0	0	2
Ditylenchus africanus	Eukaryota	Nematoda	Ditylenchus	1	0	0	1	0	0
Drepanotermes rubriceps	Eukaryota	Arthropoda	Drepanotermes	7	0	0	0	0	2
Dromaius novaehollandiae	Eukaryota	Chordata	Dromaius	61	0	0	0	0	2
Drosera rotundifolia	Eukaryota	Streptophyta	Drosera	6	0	0	0	0	3
Drosophila affinis	Eukaryota	Arthropoda	Drosophila	96	0	0	0	0	2
Drosophila ananassae	Eukaryota	Arthropoda	Drosophila	15099	0	0	7	0	93
Drosophila arizonae	Eukaryota	Arthropoda	Drosophila	257	0	0	0	0	4
Drosophila auraria	Eukaryota	Arthropoda	Drosophila	43	0	0	0	0	4
Drosophila barbarae	Eukaryota	Arthropoda	Drosophila	27	0	0	0	0	2
Drosophila bipectinata	Eukaryota	Arthropoda	Drosophila	88	0	0	0	0	5
Drosophila bocki	Eukaryota	Arthropoda	Drosophila	18	0	0	0	0	9
Drosophila bocqueti	Eukaryota	Arthropoda	Drosophila	6	0	0	0	0	3
Drosophila burlai	Eukaryota	Arthropoda	Drosophila	4	0	0	0	0	2
Drosophila dossoui	Eukaryota	Arthropoda	Drosophila	5	0	0	0	0	5
Drosophila elegans	Eukaryota	Arthropoda	Drosophila	28	0	0	0	0	4
Drosophila ercepeae	Eukaryota	Arthropoda	Drosophila	6	0	0	0	0	3
Drosophila erecta	Eukaryota	Arthropoda	Drosophila	15105	0	0	7	0	75
Drosophila eugracilis	Eukaryota	Arthropoda	Drosophila	37	0	0	0	0	3
Drosophila ficusphila	Eukaryota	Arthropoda	Drosophila	31	0	0	0	0	3
Drosophila funebris	Eukaryota	Arthropoda	Drosophila	42	0	0	0	0	3
Drosophila fuyamai	Eukaryota	Arthropoda	Drosophila	9	0	0	0	0	2
Drosophila greeni	Eukaryota	Arthropoda	Drosophila	7	0	0	0	0	2
Drosophila grimshawi	Eukaryota	Arthropoda	Drosophila	14788	0	0	8	0	70
Drosophila guanche	Eukaryota	Arthropoda	Drosophila	26	0	0	0	0	3
Drosophila jambulina	Eukaryota	Arthropoda	Drosophila	22	0	0	0	0	2
Drosophila kanapiae	Eukaryota	Arthropoda	Drosophila	5	0	0	0	0	2
Drosophila kikkawai	Eukaryota	Arthropoda	Drosophila	53	0	0	0	0	21
Drosophila kitumensis	Eukaryota	Arthropoda	Drosophila	3	0	0	0	0	3
Drosophila leontia	Eukaryota	Arthropoda	Drosophila	12	0	0	0	0	4
Drosophila lini	Eukaryota	Arthropoda	Drosophila	32	0	0	0	0	6
Drosophila mauritiana	Eukaryota	Arthropoda	Drosophila	289	0	0	0	0	2
Drosophila melanogaster	Eukaryota	Arthropoda	Drosophila	31561	0	0	9	0	168
Drosophila mercatorum	Eukaryota	Arthropoda	Drosophila	33	0	0	0	0	4
Drosophila microlabis	Eukaryota	Arthropoda	Drosophila	7	0	0	0	0	2
Drosophila miranda	Eukaryota	Arthropoda	Drosophila	465	0	0	0	0	10
Drosophila mojavensis	Eukaryota	Arthropoda	Drosophila	14808	0	0	7	0	73
Drosophila nagarholensis	Eukaryota	Arthropoda	Drosophila	5	0	0	0	0	5
Drosophila nikananu	Eukaryota	Arthropoda	Drosophila	10	0	0	0	0	4
Drosophila orena	Eukaryota	Arthropoda	Drosophila	104	0	0	0	0	3
Drosophila persimilis	Eukaryota	Arthropoda	Drosophila	16826	0	0	6	0	83
Drosophila pseudoobscura pseudoobscura	Eukaryota	Arthropoda	Drosophila	16318	0	0	8	0	93
Drosophila punjabiensis	Eukaryota	Arthropoda	Drosophila	17	0	0	0	0	11
Drosophila quadraria	Eukaryota	Arthropoda	Drosophila	12	0	0	0	0	2
Drosophila repleta	Eukaryota	Arthropoda	Drosophila	15	0	0	0	0	2
Drosophila rufa	Eukaryota	Arthropoda	Drosophila	18	0	0	0	0	4
Drosophila santomea	Eukaryota	Arthropoda	Drosophila	125	0	0	0	0	6
Drosophila sechellia	Eukaryota	Arthropoda	Drosophila	16345	0	0	6	0	78
Drosophila serrata	Eukaryota	Arthropoda	Drosophila	23	0	0	0	0	3
Drosophila simulans	Eukaryota	Arthropoda	Drosophila	17460	0	0	5	0	92
Drosophila subobscura	Eukaryota	Arthropoda	Drosophila	214	0	0	0	0	2
Drosophila takahashii	Eukaryota	Arthropoda	Drosophila	39	0	0	0	0	5
Drosophila teissieri	Eukaryota	Arthropoda	Drosophila	178	0	0	0	0	5
Drosophila triauraria	Eukaryota	Arthropoda	Drosophila	28	0	0	0	0	2
Drosophila tsigana	Eukaryota	Arthropoda	Drosophila	12	0	0	0	0	2
Drosophila vallismaia	Eukaryota	Arthropoda	Drosophila	2	0	0	0	0	2
Drosophila varians	Eukaryota	Arthropoda	Drosophila	13	0	0	0	0	2
Drosophila virilis	Eukaryota	Arthropoda	Drosophila	14849	0	0	6	0	77
Drosophila watanabei	Eukaryota	Arthropoda	Drosophila	13	0	0	0	0	5
Drosophila willistoni	Eukaryota	Arthropoda	Drosophila	15548	0	0	6	0	83
Drosophila yakuba	Eukaryota	Arthropoda	Drosophila	17037	0	0	6	0	81
Echidnocephalodes barbatus	Eukaryota	Arthropoda	Echidnocephalodes	2	0	0	0	0	2
Echis carinatus sochureki	Eukaryota	Chordata	Echis	12	0	0	0	0	2
Echis pyramidum leakeyi	Eukaryota	Chordata	Echis	13	0	0	0	0	3
Eisenia andrei	Eukaryota	Annelida	Eisenia	28	0	0	0	0	3
Elaeagnus umbellata	Eukaryota	Streptophyta	Elaeagnus	11	0	0	2	0	0
Elaeis guineensis	Eukaryota	Streptophyta	Elaeis	318	0	0	0	0	4
Elymus repens	Eukaryota	Streptophyta	Elymus	73	0	0	0	0	15
Emericella nidulans	Eukaryota	Ascomycota	Emericella	9983	0	0	27	0	220
Encephalitozoon cuniculi	Eukaryota	Microsporidia	Encephalitozoon	1927	0	0	0	0	2
Enchytraeus japonensis	Eukaryota	Annelida	Enchytraeus	14	0	0	0	0	2
Entamoeba dispar SAW760	Eukaryota	-	Entamoeba	8607	0	0	1	0	30
Entamoeba histolytica	Eukaryota	-	Entamoeba	661	0	0	0	0	4
Entamoeba histolytica HM-1:IMSS	Eukaryota	-	Entamoeba	1273	0	0	0	0	6
Entamoeba invadens	Eukaryota	-	Entamoeba	47	0	0	0	0	3
Epidinium caudatum	Eukaryota	-	Epidinium	4	0	0	1	0	3
Epidinium ecaudatum	Eukaryota	-	Epidinium	5	0	0	3	0	9
Equus asinus	Eukaryota	Chordata	Equus	84	0	0	0	0	2
Equus caballus	Eukaryota	Chordata	Equus	1545	0	0	2	0	9
Eremothecium gossypii	Eukaryota	Ascomycota	Eremothecium	4744	0	0	3	0	30
Erythrocebus patas	Eukaryota	Chordata	Erythrocebus	92	0	0	0	0	2
Eschrichtius robustus	Eukaryota	Chordata	Eschrichtius	69	0	0	0	0	2
Euastacus balanensis	Eukaryota	Arthropoda	Euastacus	4	0	0	0	0	2
Euastacus robertsi	Eukaryota	Arthropoda	Euastacus	6	0	0	0	0	2
Eucalyptus globulus	Eukaryota	Streptophyta	Eucalyptus	55	0	0	0	0	7
Eucalyptus globulus subsp. globulus	Eukaryota	Streptophyta	Eucalyptus	116	0	0	0	0	6
Eudiplodinium maggii	Eukaryota	-	Eudiplodinium	1	0	0	0	0	3
Euonymus europaeus	Eukaryota	Streptophyta	Euonymus	11	0	0	4	0	0
Fagus sylvatica	Eukaryota	Streptophyta	Fagus	102	0	0	0	0	3
Felis catus	Eukaryota	Chordata	Felis	906	0	0	0	0	10
Fenneropenaeus chinensis	Eukaryota	Arthropoda	Fenneropenaeus	78	0	0	2	0	4
Festuca pratensis	Eukaryota	Streptophyta	Festuca	20	0	0	0	0	4
Ficus carica	Eukaryota	Streptophyta	Ficus	24	0	0	1	0	7
Ficus pumila var. awkeotsang	Eukaryota	Streptophyta	Ficus	21	0	0	1	0	1
Filobasidiella neoformans	Eukaryota	Basidiomycota	Filobasidiella	9968	0	0	5	0	74
Fomitopsis palustris	Eukaryota	Basidiomycota	Fomitopsis	5	0	0	1	0	1
Fragaria x ananassa	Eukaryota	Streptophyta	Fragaria	321	0	0	3	0	39
Fusarium oxysporum	Eukaryota	Ascomycota	Fusarium	171	0	0	5	0	8
Fusarium oxysporum f. sp. colocasiae	Eukaryota	Ascomycota	Fusarium	5	0	0	0	0	5
Fusarium oxysporum f. sp. conglutinans	Eukaryota	Ascomycota	Fusarium	8	0	0	0	0	5
Fusarium oxysporum f. sp. cucumerinum	Eukaryota	Ascomycota	Fusarium	12	0	0	0	0	6
Fusarium oxysporum f. sp. dianthi	Eukaryota	Ascomycota	Fusarium	9	0	0	0	0	5
Fusarium oxysporum f. sp. fragariae	Eukaryota	Ascomycota	Fusarium	12	0	0	0	0	9
Fusarium oxysporum f. sp. lactucae	Eukaryota	Ascomycota	Fusarium	11	0	0	0	0	5
Fusarium oxysporum f. sp. lagenariae	Eukaryota	Ascomycota	Fusarium	7	0	0	0	0	6
Fusarium oxysporum f. sp. lycopersici	Eukaryota	Ascomycota	Fusarium	60	0	0	1	0	19
Fusarium oxysporum f. sp. melongenae	Eukaryota	Ascomycota	Fusarium	4	0	0	0	0	4
Fusarium oxysporum f. sp. melonis	Eukaryota	Ascomycota	Fusarium	17	0	0	0	0	9
Fusarium oxysporum f. sp. niveum	Eukaryota	Ascomycota	Fusarium	7	0	0	0	0	5
Fusarium oxysporum f. sp. phaseoli	Eukaryota	Ascomycota	Fusarium	12	0	0	0	0	6
Fusarium oxysporum f. sp. radicis-lycopersici	Eukaryota	Ascomycota	Fusarium	28	0	0	0	0	24
Fusarium oxysporum f. sp. raphani	Eukaryota	Ascomycota	Fusarium	6	0	0	0	0	5
Fusarium oxysporum f. sp. spinaciae	Eukaryota	Ascomycota	Fusarium	7	0	0	0	0	5
Fusarium oxysporum f. sp. tracheiphilum	Eukaryota	Ascomycota	Fusarium	6	0	0	0	0	6
Fusarium oxysporum f. sp. tulipae	Eukaryota	Ascomycota	Fusarium	7	0	0	0	0	5
Fusarium poae	Eukaryota	Ascomycota	Fusarium	20	0	0	1	0	0
Fusarium proliferatum	Eukaryota	Ascomycota	Gibberella	83	0	0	0	0	4
Fusarium sacchari	Eukaryota	Ascomycota	Gibberella	23	0	0	0	0	2
Fusarium solani	Eukaryota	Ascomycota	Fusarium	178	0	0	0	0	4
Fusarium sporotrichioides	Eukaryota	Ascomycota	Fusarium	65	0	0	0	0	2
Fusarium subglutinans	Eukaryota	Ascomycota	Gibberella	23	0	0	0	0	3
Fusarium venenatum	Eukaryota	Ascomycota	Fusarium	7	0	0	1	0	0
Fusicoccum sp. BCC4124	Eukaryota	Ascomycota	Fusicoccum	2	0	0	0	0	2
Gaeumannomyces graminis	Eukaryota	Ascomycota	Gaeumannomyces	3	0	0	0	0	2
Gaeumannomyces graminis var. avenae	Eukaryota	Ascomycota	Gaeumannomyces	5	0	0	0	0	2
Gaeumannomyces graminis var. tritici	Eukaryota	Ascomycota	Gaeumannomyces	9	0	0	0	0	3
Galactomyces geotrichum	Eukaryota	Ascomycota	Galactomyces	17	0	0	0	0	4
Galega orientalis	Eukaryota	Streptophyta	Galega	20	0	0	4	0	0
Galleria mellonella	Eukaryota	Arthropoda	Galleria	88	0	0	0	0	2
Gallus gallus	Eukaryota	Chordata	Gallus	7798	0	0	1	0	16
Gastrophysa atrocyanea	Eukaryota	Arthropoda	Gastrophysa	6	0	0	0	0	2
Giardia lamblia ATCC 50803	Eukaryota	-	Giardia	6328	0	0	0	0	2
Gibberella avenacea	Eukaryota	Ascomycota	Gibberella	25	0	0	1	0	1
Gibberella circinata	Eukaryota	Ascomycota	Gibberella	26	0	0	0	0	2
Gibberella fujikuroi	Eukaryota	Ascomycota	Gibberella	119	0	0	0	0	8
Gibberella moniliformis	Eukaryota	Ascomycota	Gibberella	136	0	0	3	0	8
Gibberella pulicaris	Eukaryota	Ascomycota	Gibberella	28	0	0	1	0	3
Gibberella thapsina	Eukaryota	Ascomycota	Gibberella	17	0	0	0	0	2
Gibberella zeae	Eukaryota	Ascomycota	Gibberella	559	0	0	6	0	20
Globicephala macrorhynchus	Eukaryota	Chordata	Globicephala	21	0	0	0	0	2
Globicephala melas	Eukaryota	Chordata	Globicephala	17	0	0	0	0	2
Globodera rostochiensis	Eukaryota	Nematoda	Globodera	46	0	0	2	0	4
Globodera tabacum solanacearum	Eukaryota	Nematoda	Globodera	2	0	0	1	0	1
Glomerella graminicola	Eukaryota	Ascomycota	Glomerella	149	0	0	0	0	10
Glomerella lindemuthiana	Eukaryota	Ascomycota	Glomerella	20	0	0	0	0	2
Glomus intraradices	Eukaryota	Glomeromycota	Glomus	88	0	0	0	0	2
Glossina morsitans morsitans	Eukaryota	Arthropoda	Glossina	144	0	0	3	0	7
Glycine falcata	Eukaryota	Streptophyta	Glycine	7	0	0	0	0	2
Glycine latrobeana	Eukaryota	Streptophyta	Glycine	5	0	0	0	0	4
Glycine max	Eukaryota	Streptophyta	Glycine	2340	0	0	2	0	64
Glycine soja	Eukaryota	Streptophyta	Glycine	106	0	0	0	0	13
Glycine tabacina	Eukaryota	Streptophyta	Glycine	25	0	0	0	0	5
Glyptapanteles flavicoxis	Eukaryota	Arthropoda	Glyptapanteles	229	0	0	0	0	3
Glyptapanteles indiensis	Eukaryota	Arthropoda	Glyptapanteles	79	0	0	0	0	2
Gorilla gorilla gorilla	Eukaryota	Chordata	Gorilla	318	0	0	0	0	4
Gossypium barbadense	Eukaryota	Streptophyta	Gossypium	330	0	0	0	0	7
Gossypium hirsutum	Eukaryota	Streptophyta	Gossypium	1100	0	0	5	0	26
Gossypium raimondii	Eukaryota	Streptophyta	Gossypium	97	0	0	0	0	2
Gracilariopsis lemaneiformis	Eukaryota	-	Gracilariopsis	20	0	0	0	0	5
Grampus griseus	Eukaryota	Chordata	Grampus	26	0	0	0	0	2
Group: -	Eukaryota	Ascomycota	-	1	0	0	0	0	1
Group: -	Eukaryota	Arthropoda	-	11	0	0	0	0	11
Group: Acanthamoeba	Eukaryota	-	Acanthamoeba	131	0	0	0	0	1
Group: Acarus	Eukaryota	Arthropoda	Acarus	20	0	0	0	0	1
Group: Achlya	Eukaryota	-	Achlya	7	0	0	0	0	2
Group: Acremonium	Eukaryota	Ascomycota	Acremonium	3	0	0	0	0	2
Group: Acyrthosiphon	Eukaryota	Arthropoda	Acyrthosiphon	131	0	0	0	0	1
Group: Aegilops	Eukaryota	Streptophyta	Aegilops	65	0	0	0	0	3
Group: Agropyron	Eukaryota	Streptophyta	Agropyron	11	0	0	0	0	2
Group: Agrostis	Eukaryota	Streptophyta	Agrostis	3	0	0	0	0	1
Group: Aix	Eukaryota	Chordata	Aix	16	0	0	0	0	1
Group: Ajellomyces	Eukaryota	Ascomycota	Ajellomyces	19	0	0	0	0	1
Group: Ajuga	Eukaryota	Streptophyta	Ajuga	10	0	0	0	0	1
Group: Allenopithecus	Eukaryota	Chordata	Allenopithecus	12	0	0	0	0	1
Group: Alnus	Eukaryota	Streptophyta	Alnus	24	0	0	0	0	1
Group: Alopochen	Eukaryota	Chordata	Alopochen	3	0	0	0	0	1
Group: Alternaria	Eukaryota	Ascomycota	Alternaria	59	0	0	0	0	46
Group: Amanita	Eukaryota	Basidiomycota	Amanita	25	0	0	0	0	1
Group: Amyda	Eukaryota	Chordata	Amyda	3	0	0	0	0	1
Group: Anatalanta	Eukaryota	Arthropoda	Anatalanta	1	0	0	0	0	1
Group: Anguilla	Eukaryota	Chordata	Anguilla	170	0	0	0	0	1
Group: Annulohypoxylon	Eukaryota	Ascomycota	Annulohypoxylon	2	0	0	0	0	1
Group: Anopheles	Eukaryota	Arthropoda	Anopheles	17	0	0	0	0	1
Group: Anoplarchus	Eukaryota	Chordata	Anoplarchus	2	0	0	0	0	1
Group: Anoplius	Eukaryota	Arthropoda	Anoplius	6	0	0	0	0	1
Group: Antheraea	Eukaryota	Arthropoda	Antheraea	14	0	0	0	0	1
Group: Anthocharis	Eukaryota	Arthropoda	Anthocharis	3	0	0	0	0	1
Group: Aonyx	Eukaryota	Chordata	Aonyx	49	0	0	0	0	2
Group: Aotus	Eukaryota	Chordata	Aotus	61	0	0	0	0	1
Group: Aphanocladium	Eukaryota	Ascomycota	Aphanocladium	2	0	0	0	0	1
Group: Aphanomyces	Eukaryota	-	Aphanomyces	3	0	0	0	0	3
Group: Apis	Eukaryota	Arthropoda	Apis	32	0	0	0	0	4
Group: Aporrectodea	Eukaryota	Annelida	Aporrectodea	19	0	0	0	0	4
Group: Arabidopsis	Eukaryota	Streptophyta	Arabidopsis	1194	0	0	0	0	5
Group: Araneus	Eukaryota	Arthropoda	Araneus	16	0	0	0	0	1
Group: Arctonyx	Eukaryota	Chordata	Arctonyx	28	0	0	0	0	1
Group: Argas	Eukaryota	Arthropoda	Argas	194	0	0	0	0	1
Group: Armoracia	Eukaryota	Streptophyta	Armoracia	21	0	0	0	0	1
Group: Artemisia	Eukaryota	Streptophyta	Artemisia	83	0	0	0	0	1
Group: Artogeia	Eukaryota	Arthropoda	Artogeia	3	0	0	0	0	1
Group: Ascaris	Eukaryota	Nematoda	Ascaris	189	0	0	0	0	1
Group: Ascochyta	Eukaryota	Ascomycota	Ascochyta	3	0	0	0	0	1
Group: Aspergillus	Eukaryota	Ascomycota	Aspergillus	42	0	0	0	0	7
Group: Asterias	Eukaryota	Echinodermata	Asterias	45	0	0	0	0	1
Group: Ateles	Eukaryota	Chordata	Ateles	55	0	0	0	0	1
Group: Atriplex	Eukaryota	Streptophyta	Atriplex	3	0	0	0	0	1
Group: Australopyrum	Eukaryota	Streptophyta	Australopyrum	11	0	0	0	0	1
Group: Austrothelphusa	Eukaryota	Arthropoda	Austrothelphusa	1	0	0	0	0	1
Group: Axis	Eukaryota	Chordata	Axis	18	0	0	0	0	1
Group: Bactrocera	Eukaryota	Arthropoda	Bactrocera	65	0	0	0	0	1
Group: Balaena	Eukaryota	Chordata	Balaena	58	0	0	0	0	1
Group: Balaenoptera	Eukaryota	Chordata	Balaenoptera	115	0	0	0	0	3
Group: Bassariscus	Eukaryota	Chordata	Bassariscus	28	0	0	0	0	1
Group: Bassia	Eukaryota	Streptophyta	Bassia	18	0	0	0	0	1
Group: Belgica	Eukaryota	Arthropoda	Belgica	65	0	0	0	0	1
Group: Bellis	Eukaryota	Streptophyta	Bellis	4	0	0	0	0	1
Group: Benincasa	Eukaryota	Streptophyta	Benincasa	18	0	0	0	0	1
Group: Bispora	Eukaryota	Ascomycota	Bispora	1	0	0	0	0	1
Group: Boehmeria	Eukaryota	Streptophyta	Boehmeria	26	0	0	0	0	1
Group: Bos	Eukaryota	Chordata	Bos	143	0	0	0	0	1
Group: Botryotinia	Eukaryota	Ascomycota	Botryotinia	1	0	0	0	0	1
Group: Brassica	Eukaryota	Streptophyta	Brassica	204	0	0	0	0	5
Group: Brevicoryne	Eukaryota	Arthropoda	Brevicoryne	10	0	0	0	0	1
Group: Bryum	Eukaryota	Streptophyta	Bryum	6	0	0	0	0	1
Group: Bufo	Eukaryota	Chordata	Bufo	12	0	0	0	0	1
Group: Bursaphelenchus	Eukaryota	Nematoda	Bursaphelenchus	13	0	0	0	0	1
Group: Caenorhabditis	Eukaryota	Nematoda	Caenorhabditis	157	0	0	0	0	1
Group: Callipepla	Eukaryota	Chordata	Callipepla	11	0	0	0	0	1
Group: Callithrix	Eukaryota	Chordata	Callithrix	32	0	0	0	0	1
Group: Callorhinus	Eukaryota	Chordata	Callorhinus	32	0	0	0	0	1
Group: Callosobruchus	Eukaryota	Arthropoda	Callosobruchus	58	0	0	0	0	1
Group: Calystegia	Eukaryota	Streptophyta	Calystegia	13	0	0	0	0	1
Group: Campanula	Eukaryota	Streptophyta	Campanula	1	0	0	0	0	1
Group: Candida	Eukaryota	Ascomycota	Candida	5	0	0	0	0	2
Group: Caperea	Eukaryota	Chordata	Caperea	31	0	0	0	0	1
Group: Capsaspora	Eukaryota	-	Capsaspora	7	0	0	0	0	1
Group: Capsicum	Eukaryota	Streptophyta	Capsicum	36	0	0	0	0	1
Group: Castanea	Eukaryota	Streptophyta	Castanea	62	0	0	0	0	3
Group: Catharanthus	Eukaryota	Streptophyta	Catharanthus	191	0	0	0	0	1
Group: Catreus	Eukaryota	Chordata	Catreus	9	0	0	0	0	1
Group: Cebidichthys	Eukaryota	Chordata	Cebidichthys	2	0	0	0	0	1
Group: Ceratopteris	Eukaryota	Streptophyta	Ceratopteris	59	0	0	0	0	1
Group: Cercocebus	Eukaryota	Chordata	Cercocebus	74	0	0	0	0	1
Group: Cercopithecus	Eukaryota	Chordata	Cercopithecus	38	0	0	0	0	1
Group: Cervus	Eukaryota	Chordata	Cervus	9	0	0	0	0	1
Group: Chaetomium	Eukaryota	Ascomycota	Chaetomium	1	0	0	0	0	1
Group: Chaetonerius	Eukaryota	Arthropoda	Chaetonerius	2	0	0	0	0	2
Group: Chalara	Eukaryota	Ascomycota	Chalara	1	0	0	0	0	1
Group: Chelonia	Eukaryota	Chordata	Chelonia	52	0	0	0	0	1
Group: Chelonus	Eukaryota	Arthropoda	Chelonus	4	0	0	0	0	1
Group: Chlamys	Eukaryota	Mollusca	Chlamys	84	0	0	0	0	3
Group: Chrysolophus	Eukaryota	Chordata	Chrysolophus	7	0	0	0	0	1
Group: Chrysoporthe	Eukaryota	Ascomycota	Chrysoporthe	32	0	0	0	0	1
Group: Citrullus	Eukaryota	Streptophyta	Citrullus	77	0	0	0	0	1
Group: Citrus	Eukaryota	Streptophyta	Citrus	46	0	0	0	0	3
Group: Cleome	Eukaryota	Streptophyta	Cleome	179	0	0	0	0	1
Group: Clivia	Eukaryota	Streptophyta	Clivia	12	0	0	0	0	1
Group: Coffea	Eukaryota	Streptophyta	Coffea	1	0	0	0	0	1
Group: Coix	Eukaryota	Streptophyta	Coix	27	0	0	0	0	1
Group: Colias	Eukaryota	Arthropoda	Colias	31	0	0	0	0	1
Group: Colinus	Eukaryota	Chordata	Colinus	25	0	0	0	0	1
Group: Colletotrichum	Eukaryota	Ascomycota	Colletotrichum	5	0	0	0	0	1
Group: Colobus	Eukaryota	Chordata	Colobus	131	0	0	0	0	1
Group: Columba	Eukaryota	Chordata	Columba	145	0	0	0	0	1
Group: Coniothyrium	Eukaryota	Ascomycota	Coniothyrium	3	0	0	0	0	1
Group: Coprinellus	Eukaryota	Basidiomycota	Coprinellus	6	0	0	0	0	1
Group: Coptotermes	Eukaryota	Arthropoda	Coptotermes	16	0	0	0	0	1
Group: Corbicula	Eukaryota	Mollusca	Corbicula	20	0	0	0	0	1
Group: Cordyceps	Eukaryota	Ascomycota	Cordyceps	52	0	0	0	0	1
Group: Costus	Eukaryota	Streptophyta	Costus	6	0	0	0	0	1
Group: Crax	Eukaryota	Chordata	Crax	14	0	0	0	0	1
Group: Critesion	Eukaryota	Streptophyta	Critesion	1	0	0	0	0	1
Group: Crithopsis	Eukaryota	Streptophyta	Crithopsis	21	0	0	0	0	1
Group: Crucihimalaya	Eukaryota	Streptophyta	Crucihimalaya	97	0	0	0	0	2
Group: Cryptococcus	Eukaryota	Basidiomycota	Cryptococcus	5	0	0	0	0	3
Group: Cryptotermes	Eukaryota	Arthropoda	Cryptotermes	9	0	0	0	0	1
Group: Cryptovalsa	Eukaryota	Ascomycota	Cryptovalsa	1	0	0	0	0	1
Group: Ctenopharyngodon	Eukaryota	Chordata	Ctenopharyngodon	263	0	0	0	0	1
Group: Cucurbita	Eukaryota	Streptophyta	Cucurbita	53	0	0	0	0	1
Group: Culex	Eukaryota	Arthropoda	Culex	70	0	0	0	0	2
Group: Cupressus	Eukaryota	Streptophyta	Cupressus	36	0	0	0	0	1
Group: Cuscuta	Eukaryota	Streptophyta	Cuscuta	78	0	0	0	0	1
Group: Cyamopsis	Eukaryota	Streptophyta	Cyamopsis	7	0	0	0	0	1
Group: Cycas	Eukaryota	Streptophyta	Cycas	86	0	0	0	0	1
Group: Cynomys	Eukaryota	Chordata	Cynomys	39	0	0	0	0	1
Group: Dalbergia	Eukaryota	Streptophyta	Dalbergia	1	0	0	0	0	1
Group: Daphnia	Eukaryota	Arthropoda	Daphnia	62	0	0	0	0	2
Group: Davidia	Eukaryota	Streptophyta	Davidia	10	0	0	0	0	1
Group: Dekkera	Eukaryota	Ascomycota	Dekkera	23	0	0	0	0	1
Group: Dendrobaena	Eukaryota	Annelida	Dendrobaena	3	0	0	0	0	1
Group: Dendrobium	Eukaryota	Streptophyta	Dendrobium	25	0	0	0	0	1
Group: Dermacentor	Eukaryota	Arthropoda	Dermacentor	85	0	0	0	0	2
Group: Diaphorina	Eukaryota	Arthropoda	Diaphorina	90	0	0	0	0	1
Group: Diaporthe	Eukaryota	Ascomycota	Diaporthe	7	0	0	0	0	1
Group: Diaprepes	Eukaryota	Arthropoda	Diaprepes	12	0	0	0	0	1
Group: Dicyema	Eukaryota	Rhombozoa	Dicyema	7	0	0	0	0	1
Group: Didelphis	Eukaryota	Chordata	Didelphis	115	0	0	0	0	1
Group: Didymella	Eukaryota	Ascomycota	Didymella	8	0	0	0	0	1
Group: Digitalis	Eukaryota	Streptophyta	Digitalis	23	0	0	0	0	1
Group: Dionaea	Eukaryota	Streptophyta	Dionaea	7	0	0	0	0	1
Group: Diplodus	Eukaryota	Chordata	Diplodus	13	0	0	0	0	1
Group: Dolichovespula	Eukaryota	Arthropoda	Dolichovespula	10	0	0	0	0	1
Group: Doronicum	Eukaryota	Streptophyta	Doronicum	5	0	0	0	0	1
Group: Drosera	Eukaryota	Streptophyta	Drosera	5	0	0	0	0	1
Group: Drosophila	Eukaryota	Arthropoda	Drosophila	854	0	0	0	0	44
Group: Echinops	Eukaryota	Streptophyta	Echinops	8	0	0	0	0	1
Group: Echis	Eukaryota	Chordata	Echis	39	0	0	0	0	1
Group: Eira	Eukaryota	Chordata	Eira	24	0	0	0	0	1
Group: Eisenia	Eukaryota	Annelida	Eisenia	65	0	0	0	0	1
Group: Eleusine	Eukaryota	Streptophyta	Eleusine	2	0	0	0	0	1
Group: Emericella	Eukaryota	Ascomycota	Emericella	5	0	0	0	0	1
Group: Enhydra	Eukaryota	Chordata	Enhydra	60	0	0	0	0	1
Group: Entamoeba	Eukaryota	-	Entamoeba	58	0	0	0	0	1
Group: Epichloe	Eukaryota	Ascomycota	Epichloe	94	0	0	0	0	1
Group: Eremopyrum	Eukaryota	Streptophyta	Eremopyrum	22	0	0	0	0	3
Group: Euastacus	Eukaryota	Arthropoda	Euastacus	1	0	0	0	0	1
Group: Eubalaena	Eukaryota	Chordata	Eubalaena	46	0	0	0	0	2
Group: Euphorbia	Eukaryota	Streptophyta	Euphorbia	8	0	0	0	0	1
Group: Euroglyphus	Eukaryota	Arthropoda	Euroglyphus	5	0	0	0	0	1
Group: Eutrema	Eukaryota	Streptophyta	Eutrema	5	0	0	0	0	1
Group: Festuca	Eukaryota	Streptophyta	Festuca	39	0	0	0	0	1
Group: Filobasidiella	Eukaryota	Basidiomycota	Filobasidiella	516	0	0	0	0	3
Group: Fortunella	Eukaryota	Streptophyta	Fortunella	3	0	0	0	0	1
Group: Fragaria	Eukaryota	Streptophyta	Fragaria	5	0	0	0	0	1
Group: Fundulus	Eukaryota	Chordata	Fundulus	292	0	0	0	0	1
Group: Fusarium	Eukaryota	Ascomycota	Fusarium	101	0	0	0	0	8
Group: Gaeumannomyces	Eukaryota	Ascomycota	Gaeumannomyces	5	0	0	0	0	1
Group: Galictis	Eukaryota	Chordata	Galictis	41	0	0	0	0	2
Group: Geotrichum	Eukaryota	Ascomycota	Geotrichum	1	0	0	0	0	1
Group: Gerbera	Eukaryota	Streptophyta	Gerbera	49	0	0	0	0	1
Group: Gibberella	Eukaryota	Ascomycota	Gibberella	37	0	0	0	0	4
Group: Ginkgo	Eukaryota	Streptophyta	Ginkgo	308	0	0	0	0	1
Group: Gladiolus	Eukaryota	Streptophyta	Gladiolus	1	0	0	0	0	1
Group: Globicephala	Eukaryota	Chordata	Globicephala	1	0	0	0	0	1
Group: Glomerella	Eukaryota	Ascomycota	Glomerella	12	0	0	0	0	1
Group: Glomus	Eukaryota	Glomeromycota	Glomus	45	0	0	0	0	1
Group: Glossina	Eukaryota	Arthropoda	Glossina	5	0	0	0	0	1
Group: Glycine	Eukaryota	Streptophyta	Glycine	15	0	0	0	0	1
Group: Glyptostrobus	Eukaryota	Streptophyta	Glyptostrobus	9	0	0	0	0	1
Group: Glyptotermes	Eukaryota	Arthropoda	Glyptotermes	1	0	0	0	0	1
Group: Gongronella	Eukaryota	-	Gongronella	1	0	0	0	0	1
Group: Gorilla	Eukaryota	Chordata	Gorilla	836	0	0	0	0	1
Group: Gossypioides	Eukaryota	Streptophyta	Gossypioides	74	0	0	0	0	1
Group: Gossypium	Eukaryota	Streptophyta	Gossypium	143	0	0	0	0	2
Group: Gracilaria	Eukaryota	-	Gracilaria	43	0	0	0	0	1
Group: Griffithsia	Eukaryota	-	Griffithsia	197	0	0	0	0	1
Group: Griffonia	Eukaryota	Streptophyta	Griffonia	7	0	0	0	0	1
Group: Grifola	Eukaryota	Basidiomycota	Grifola	1	0	0	0	0	1
Group: Gulo	Eukaryota	Chordata	Gulo	66	0	0	0	0	1
Group: Gypohierax	Eukaryota	Chordata	Gypohierax	4	0	0	0	0	1
Group: Halichoerus	Eukaryota	Chordata	Halichoerus	35	0	0	0	0	1
Group: Haliotis	Eukaryota	Mollusca	Haliotis	41	0	0	0	0	1
Group: Halocynthia	Eukaryota	Chordata	Halocynthia	214	0	0	0	0	1
Group: Hanseniaspora	Eukaryota	Ascomycota	Hanseniaspora	14	0	0	0	0	1
Group: Helicoverpa	Eukaryota	Arthropoda	Helicoverpa	35	0	0	0	0	1
Group: Heliothis	Eukaryota	Arthropoda	Heliothis	164	0	0	0	0	1
Group: Henrardia	Eukaryota	Streptophyta	Henrardia	10	0	0	0	0	1
Group: Hieracium	Eukaryota	Streptophyta	Hieracium	9	0	0	0	0	1
Group: Hippopotamus	Eukaryota	Chordata	Hippopotamus	60	0	0	0	0	1
Group: Hodotermopsis	Eukaryota	Arthropoda	Hodotermopsis	7	0	0	0	0	1
Group: Homarus	Eukaryota	Arthropoda	Homarus	33	0	0	0	0	1
Group: Hordeum	Eukaryota	Streptophyta	Hordeum	87	0	0	0	0	7
Group: Hyalophora	Eukaryota	Arthropoda	Hyalophora	32	0	0	0	0	1
Group: Hydra	Eukaryota	Cnidaria	Hydra	114	0	0	0	0	1
Group: Hydrictis	Eukaryota	Chordata	Hydrictis	23	0	0	0	0	1
Group: Hypholoma	Eukaryota	Basidiomycota	Hypholoma	5	0	0	0	0	1
Group: Hypocrea	Eukaryota	Ascomycota	Hypocrea	79	0	0	0	0	13
Group: Ictalurus	Eukaryota	Chordata	Ictalurus	1031	0	0	0	0	1
Group: Ictonyx	Eukaryota	Chordata	Ictonyx	44	0	0	0	0	2
Group: Ipomoea	Eukaryota	Streptophyta	Ipomoea	56	0	0	0	0	13
Group: Isaria	Eukaryota	Ascomycota	Isaria	23	0	0	0	0	3
Group: Ixodes	Eukaryota	Arthropoda	Ixodes	91	0	0	0	0	1
Group: Juniperus	Eukaryota	Streptophyta	Juniperus	4	0	0	0	0	1
Group: Karlodinium	Eukaryota	-	Karlodinium	237	0	0	0	0	1
Group: Kluyveromyces	Eukaryota	Ascomycota	Kluyveromyces	6	0	0	0	0	1
Group: Kogia	Eukaryota	Chordata	Kogia	57	0	0	0	0	2
Group: Kuraishia	Eukaryota	Ascomycota	Kuraishia	7	0	0	0	0	1
Group: Labeo	Eukaryota	Chordata	Labeo	25	0	0	0	0	1
Group: Lablab	Eukaryota	Streptophyta	Lablab	14	0	0	0	0	1
Group: Lachancea	Eukaryota	Ascomycota	Lachancea	3	0	0	0	0	1
Group: Lagenorhynchus	Eukaryota	Chordata	Lagenorhynchus	51	0	0	0	0	1
Group: Lagothrix	Eukaryota	Chordata	Lagothrix	245	0	0	0	0	1
Group: Lama	Eukaryota	Chordata	Lama	22	0	0	0	0	1
Group: Lates	Eukaryota	Chordata	Lates	57	0	0	0	0	1
Group: Lecanicillium	Eukaryota	Ascomycota	Lecanicillium	21	0	0	0	0	1
Group: Leishmania	Eukaryota	-	Leishmania	214	0	0	0	0	2
Group: Lemur	Eukaryota	Chordata	Lemur	222	0	0	0	0	1
Group: Leontopithecus	Eukaryota	Chordata	Leontopithecus	25	0	0	0	0	1
Group: Leptolegnia	Eukaryota	-	Leptolegnia	2	0	0	0	0	1
Group: Leucoagaricus	Eukaryota	Basidiomycota	Leucoagaricus	4	0	0	0	0	1
Group: Leymus	Eukaryota	Streptophyta	Leymus	19	0	0	0	0	1
Group: Lilium	Eukaryota	Streptophyta	Lilium	7	0	0	0	0	1
Group: Liodrosophila	Eukaryota	Arthropoda	Liodrosophila	8	0	0	0	0	1
Group: Lipotes	Eukaryota	Chordata	Lipotes	74	0	0	0	0	1
Group: Lithobius	Eukaryota	Arthropoda	Lithobius	59	0	0	0	0	1
Group: Litopenaeus	Eukaryota	Arthropoda	Litopenaeus	13	0	0	0	0	1
Group: Lontra	Eukaryota	Chordata	Lontra	88	0	0	0	0	3
Group: Lophocebus	Eukaryota	Chordata	Lophocebus	6	0	0	0	0	1
Group: Lophophorus	Eukaryota	Chordata	Lophophorus	9	0	0	0	0	1
Group: Lophopyrum	Eukaryota	Streptophyta	Lophopyrum	101	0	0	0	0	1
Group: Lophura	Eukaryota	Chordata	Lophura	3	0	0	0	0	1
Group: Lumbricus	Eukaryota	Annelida	Lumbricus	131	0	0	0	0	2
Group: Lupinus	Eukaryota	Streptophyta	Lupinus	140	0	0	0	0	2
Group: Lutra	Eukaryota	Chordata	Lutra	72	0	0	0	0	2
Group: Lutrogale	Eukaryota	Chordata	Lutrogale	23	0	0	0	0	1
Group: Macrobrachium	Eukaryota	Arthropoda	Macrobrachium	139	0	0	0	0	3
Group: Macropus	Eukaryota	Chordata	Macropus	282	0	0	0	0	3
Group: Martes	Eukaryota	Chordata	Martes	267	0	0	0	0	7
Group: Matricaria	Eukaryota	Streptophyta	Matricaria	11	0	0	0	0	1
Group: Mayetiola	Eukaryota	Arthropoda	Mayetiola	143	0	0	0	0	1
Group: Medicago	Eukaryota	Streptophyta	Medicago	36	0	0	0	0	2
Group: Megaptera	Eukaryota	Chordata	Megaptera	96	0	0	0	0	1
Group: Megaselia	Eukaryota	Arthropoda	Megaselia	10	0	0	0	0	1
Group: Meleagris	Eukaryota	Chordata	Meleagris	312	0	0	0	0	1
Group: Meles	Eukaryota	Chordata	Meles	63	0	0	0	0	1
Group: Mellivora	Eukaryota	Chordata	Mellivora	22	0	0	0	0	1
Group: Melogale	Eukaryota	Chordata	Melogale	23	0	0	0	0	1
Group: Meloidogyne	Eukaryota	Nematoda	Meloidogyne	11	0	0	0	0	1
Group: Mesobuthus	Eukaryota	Arthropoda	Mesobuthus	77	0	0	0	0	2
Group: Mesocricetus	Eukaryota	Chordata	Mesocricetus	700	0	0	0	0	1
Group: Mesoplodon	Eukaryota	Chordata	Mesoplodon	10	0	0	0	0	1
Group: Metacordyceps	Eukaryota	Ascomycota	Metacordyceps	2	0	0	0	0	1
Group: Metarhizium	Eukaryota	Ascomycota	Metarhizium	14	0	0	0	0	1
Group: Metasequoia	Eukaryota	Streptophyta	Metasequoia	50	0	0	0	0	1
Group: Microcebus	Eukaryota	Chordata	Microcebus	139	0	0	0	0	1
Group: Miopithecus	Eukaryota	Chordata	Miopithecus	21	0	0	0	0	1
Group: Mirounga	Eukaryota	Chordata	Mirounga	40	0	0	0	0	1
Group: Mizuhopecten	Eukaryota	Mollusca	Mizuhopecten	80	0	0	0	0	1
Group: Monodon	Eukaryota	Chordata	Monodon	20	0	0	0	0	1
Group: Morchella	Eukaryota	Ascomycota	Morchella	2	0	0	0	0	2
Group: Morella	Eukaryota	Streptophyta	Morella	1	0	0	0	0	1
Group: Mortierella	Eukaryota	-	Mortierella	1	0	0	0	0	1
Group: Mucor	Eukaryota	-	Mucor	7	0	0	0	0	2
Group: Mustela	Eukaryota	Chordata	Mustela	337	0	0	0	0	10
Group: Myodes	Eukaryota	Chordata	Myodes	272	0	0	0	0	1
Group: Myxocyprinus	Eukaryota	Chordata	Myxocyprinus	35	0	0	0	0	1
Group: Nakaseomyces	Eukaryota	Ascomycota	Nakaseomyces	97	0	0	0	0	1
Group: Narcissus	Eukaryota	Streptophyta	Narcissus	74	0	0	0	0	1
Group: Nasalis	Eukaryota	Chordata	Nasalis	37	0	0	0	0	1
Group: Naumovia	Eukaryota	Ascomycota	Naumovia	96	0	0	0	0	1
Group: Nectria	Eukaryota	Ascomycota	Nectria	47	0	0	0	0	1
Group: Neocallimastix	Eukaryota	Neocallimastigomycota	Neocallimastix	1	0	0	0	0	1
Group: Neophoca	Eukaryota	Chordata	Neophoca	16	0	0	0	0	1
Group: Neotyphodium	Eukaryota	Ascomycota	Neotyphodium	47	0	0	0	0	3
Group: Neovison	Eukaryota	Chordata	Neovison	124	0	0	0	0	1
Group: Nepenthes	Eukaryota	Streptophyta	Nepenthes	2	0	0	0	0	1
Group: Nicotiana	Eukaryota	Streptophyta	Nicotiana	272	0	0	0	0	5
Group: Numida	Eukaryota	Chordata	Numida	73	0	0	0	0	1
Group: Nyctotherus	Eukaryota	-	Nyctotherus	148	0	0	0	0	1
Group: Ochlerotatus	Eukaryota	Arthropoda	Ochlerotatus	6	0	0	0	0	1
Group: Octopus	Eukaryota	Mollusca	Octopus	7	0	0	0	0	1
Group: Odobenus	Eukaryota	Chordata	Odobenus	13	0	0	0	0	1
Group: Oenothera	Eukaryota	Streptophyta	Oenothera	6	0	0	0	0	1
Group: Olea	Eukaryota	Streptophyta	Olea	10	0	0	0	0	1
Group: Olimarabidopsis	Eukaryota	Streptophyta	Olimarabidopsis	133	0	0	0	0	2
Group: Oncometopia	Eukaryota	Arthropoda	Oncometopia	14	0	0	0	0	1
Group: Ophiostoma	Eukaryota	Ascomycota	Ophiostoma	22	0	0	0	0	1
Group: Opisthocomus	Eukaryota	Chordata	Opisthocomus	52	0	0	0	0	1
Group: Opuntia	Eukaryota	Streptophyta	Opuntia	7	0	0	0	0	1
Group: Orancistrocerus	Eukaryota	Arthropoda	Orancistrocerus	2	0	0	0	0	1
Group: Oreochromis	Eukaryota	Chordata	Oreochromis	13	0	0	0	0	1
Group: Ornithodoros	Eukaryota	Arthropoda	Ornithodoros	51	0	0	0	0	1
Group: Ornithorhynchus	Eukaryota	Chordata	Ornithorhynchus	161	0	0	0	0	1
Group: Orobanche	Eukaryota	Streptophyta	Orobanche	32	0	0	0	0	1
Group: Orpinomyces	Eukaryota	Neocallimastigomycota	Orpinomyces	42	0	0	0	0	1
Group: Ortalis	Eukaryota	Chordata	Ortalis	7	0	0	0	0	1
Group: Oryza	Eukaryota	Streptophyta	Oryza	626	0	0	0	0	4
Group: Osmia	Eukaryota	Arthropoda	Osmia	5	0	0	0	0	1
Group: Otolemur	Eukaryota	Chordata	Otolemur	45	0	0	0	0	1
Group: Pacifastacus	Eukaryota	Arthropoda	Pacifastacus	47	0	0	0	0	1
Group: Paecilomyces	Eukaryota	Ascomycota	Paecilomyces	5	0	0	0	0	1
Group: Pagrus	Eukaryota	Chordata	Pagrus	29	0	0	0	0	1
Group: Papio	Eukaryota	Chordata	Papio	371	0	0	0	0	2
Group: Parachlorella	Eukaryota	Chlorophyta	Parachlorella	10	0	0	0	0	1
Group: Parkia	Eukaryota	Streptophyta	Parkia	2	0	0	0	0	1
Group: Parthenocissus	Eukaryota	Streptophyta	Parthenocissus	5	0	0	0	0	1
Group: Patella	Eukaryota	Mollusca	Patella	38	0	0	0	0	1
Group: Pavo	Eukaryota	Chordata	Pavo	32	0	0	0	0	1
Group: Pecten	Eukaryota	Mollusca	Pecten	41	0	0	0	0	1
Group: Pelodiscus	Eukaryota	Chordata	Pelodiscus	143	0	0	0	0	1
Group: Pelteobagrus	Eukaryota	Chordata	Pelteobagrus	39	0	0	0	0	1
Group: Penaeus	Eukaryota	Arthropoda	Penaeus	11	0	0	0	0	1
Group: Penicillium	Eukaryota	Ascomycota	Penicillium	73	0	0	0	0	9
Group: Pennisetum	Eukaryota	Streptophyta	Pennisetum	123	0	0	0	0	1
Group: Periconia	Eukaryota	Ascomycota	Periconia	1	0	0	0	0	1
Group: Peridictyon	Eukaryota	Streptophyta	Peridictyon	14	0	0	0	0	1
Group: Perodicticus	Eukaryota	Chordata	Perodicticus	9	0	0	0	0	1
Group: Persicaria	Eukaryota	Streptophyta	Persicaria	11	0	0	0	0	1
Group: Petromyzon	Eukaryota	Chordata	Petromyzon	1833	0	0	0	0	1
Group: Peziza	Eukaryota	Ascomycota	Peziza	1	0	0	0	0	1
Group: Phaeosphaeria	Eukaryota	Ascomycota	Phaeosphaeria	7	0	0	0	0	2
Group: Phallusia	Eukaryota	Chordata	Phallusia	26	0	0	0	0	1
Group: Phasianus	Eukaryota	Chordata	Phasianus	28	0	0	0	0	2
Group: Philodina	Eukaryota	Rotifera	Philodina	154	0	0	0	0	1
Group: Phleum	Eukaryota	Streptophyta	Phleum	62	0	0	0	0	1
Group: Physeter	Eukaryota	Chordata	Physeter	74	0	0	0	0	1
Group: Phytophthora	Eukaryota	-	Phytophthora	23	0	0	0	0	1
Group: Pichia	Eukaryota	Ascomycota	Pichia	5	0	0	0	0	1
Group: Pimpla	Eukaryota	Arthropoda	Pimpla	20	0	0	0	0	1
Group: Pinus	Eukaryota	Streptophyta	Pinus	334	0	0	0	0	3
Group: Piromyces	Eukaryota	Neocallimastigomycota	Piromyces	1	0	0	0	0	1
Group: Plasmodium	Eukaryota	Apicomplexa	Plasmodium	32821	0	0	0	0	6
Group: Platanista	Eukaryota	Chordata	Platanista	12	0	0	0	0	1
Group: Platanus	Eukaryota	Streptophyta	Platanus	11	0	0	0	0	1
Group: Platynereis	Eukaryota	Annelida	Platynereis	197	0	0	0	0	1
Group: Plectosphaerella	Eukaryota	Ascomycota	Plectosphaerella	2	0	0	0	0	1
Group: Poa	Eukaryota	Streptophyta	Poa	7	0	0	0	0	1
Group: Pochonia	Eukaryota	Ascomycota	Pochonia	24	0	0	0	0	1
Group: Poecilogale	Eukaryota	Chordata	Poecilogale	24	0	0	0	0	1
Group: Polistes	Eukaryota	Arthropoda	Polistes	7	0	0	0	0	1
Group: Pontoporia	Eukaryota	Chordata	Pontoporia	27	0	0	0	0	1
Group: Populus	Eukaryota	Streptophyta	Populus	212	0	0	0	0	2
Group: Pringlea	Eukaryota	Streptophyta	Pringlea	8	0	0	0	0	1
Group: Procyon	Eukaryota	Chordata	Procyon	73	0	0	0	0	1
Group: Propithecus	Eukaryota	Chordata	Propithecus	6	0	0	0	0	1
Group: Prototheca	Eukaryota	Chlorophyta	Prototheca	157	0	0	0	0	1
Group: Prunus	Eukaryota	Streptophyta	Prunus	136	0	0	0	0	2
Group: Psacothea	Eukaryota	Arthropoda	Psacothea	4	0	0	0	0	1
Group: Psathyrostachys	Eukaryota	Streptophyta	Psathyrostachys	6	0	0	0	0	1
Group: Pseudocardium	Eukaryota	Mollusca	Pseudocardium	4	0	0	0	0	1
Group: Pseudoplusia	Eukaryota	Arthropoda	Pseudoplusia	8	0	0	0	0	1
Group: Pseudorca	Eukaryota	Chordata	Pseudorca	15	0	0	0	0	1
Group: Pseudoroegneria	Eukaryota	Streptophyta	Pseudoroegneria	13	0	0	0	0	2
Group: Pseudozyma	Eukaryota	Basidiomycota	Pseudozyma	2	0	0	0	0	1
Group: Psidium	Eukaryota	Streptophyta	Psidium	6	0	0	0	0	1
Group: Pteronura	Eukaryota	Chordata	Pteronura	28	0	0	0	0	1
Group: Puccinia	Eukaryota	Basidiomycota	Puccinia	7	0	0	0	0	1
Group: Rana	Eukaryota	Chordata	Rana	110	0	0	0	0	1
Group: Rattus	Eukaryota	Chordata	Rattus	520	0	0	0	0	2
Group: Rehmannia	Eukaryota	Streptophyta	Rehmannia	8	0	0	0	0	1
Group: Reticulitermes	Eukaryota	Arthropoda	Reticulitermes	72	0	0	0	0	1
Group: Rhipicephalus	Eukaryota	Arthropoda	Rhipicephalus	28	0	0	0	0	1
Group: Rhizomucor	Eukaryota	-	Rhizomucor	10	0	0	0	0	1
Group: Rhynchium	Eukaryota	Arthropoda	Rhynchium	2	0	0	0	0	1
Group: Rhyparobia	Eukaryota	Arthropoda	Rhyparobia	46	0	0	0	0	1
Group: Riftia	Eukaryota	Pogonophora	Riftia	103	0	0	0	0	1
Group: Robillarda	Eukaryota	Ascomycota	Robillarda	1	0	0	0	0	1
Group: Robinia	Eukaryota	Streptophyta	Robinia	24	0	0	0	0	1
Group: Rosa	Eukaryota	Streptophyta	Rosa	181	0	0	0	0	1
Group: Rubus	Eukaryota	Streptophyta	Rubus	55	0	0	0	0	1
Group: Saccharomyces	Eukaryota	Ascomycota	Saccharomyces	172	0	0	0	0	4
Group: Saccharum	Eukaryota	Streptophyta	Saccharum	6	0	0	0	0	1
Group: Saguinus	Eukaryota	Chordata	Saguinus	179	0	0	0	0	1
Group: Salvelinus	Eukaryota	Chordata	Salvelinus	197	0	0	0	0	1
Group: Salvia	Eukaryota	Streptophyta	Salvia	47	0	0	0	0	1
Group: Samia	Eukaryota	Arthropoda	Samia	66	0	0	0	0	2
Group: Samoaia	Eukaryota	Arthropoda	Samoaia	18	0	0	0	0	1
Group: Saprolegnia	Eukaryota	-	Saprolegnia	41	0	0	0	0	1
Group: Sarcophaga	Eukaryota	Arthropoda	Sarcophaga	3	0	0	0	0	1
Group: Saussurea	Eukaryota	Streptophyta	Saussurea	7	0	0	0	0	1
Group: Scadoxus	Eukaryota	Streptophyta	Scadoxus	2	0	0	0	0	1
Group: Scaptodrosophila	Eukaryota	Arthropoda	Scaptodrosophila	48	0	0	0	0	2
Group: Scirpophaga	Eukaryota	Arthropoda	Scirpophaga	4	0	0	0	0	1
Group: Scophthalmus	Eukaryota	Chordata	Scophthalmus	13	0	0	0	0	1
Group: Scopulariopsis	Eukaryota	Ascomycota	Scopulariopsis	1	0	0	0	0	1
Group: Scutellaria	Eukaryota	Streptophyta	Scutellaria	37	0	0	0	0	1
Group: Scytalidium	Eukaryota	Ascomycota	Scytalidium	2	0	0	0	0	2
Group: Secale	Eukaryota	Streptophyta	Secale	7	0	0	0	0	2
Group: Selaginella	Eukaryota	Streptophyta	Selaginella	14	0	0	0	0	1
Group: Septoria	Eukaryota	Ascomycota	Septoria	3	0	0	0	0	1
Group: Sesamum	Eukaryota	Streptophyta	Sesamum	61	0	0	0	0	1
Group: Sitophilus	Eukaryota	Arthropoda	Sitophilus	12	0	0	0	0	2
Group: Solanum	Eukaryota	Streptophyta	Solanum	137	0	0	0	0	5
Group: Spalax	Eukaryota	Chordata	Spalax	20	0	0	0	0	3
Group: Sphenostylis	Eukaryota	Streptophyta	Sphenostylis	2	0	0	0	0	1
Group: Spirotrichonympha	Eukaryota	-	Spirotrichonympha	5	0	0	0	0	1
Group: Spodoptera	Eukaryota	Arthropoda	Spodoptera	5	0	0	0	0	1
Group: Sporobolomyces	Eukaryota	Basidiomycota	Sporobolomyces	1	0	0	0	0	1
Group: Stachybotrys	Eukaryota	Ascomycota	Stachybotrys	30	0	0	0	0	2
Group: Stellaria	Eukaryota	Streptophyta	Stellaria	42	0	0	0	0	1
Group: Stenella	Eukaryota	Chordata	Stenella	58	0	0	0	0	1
Group: Strongylocentrotus	Eukaryota	Echinodermata	Strongylocentrotus	1063	0	0	0	0	1
Group: Struthio	Eukaryota	Chordata	Struthio	130	0	0	0	0	1
Group: Suberites	Eukaryota	Porifera	Suberites	282	0	0	0	0	1
Group: Suncus	Eukaryota	Chordata	Suncus	59	0	0	0	0	1
Group: Sus	Eukaryota	Chordata	Sus	97	0	0	0	0	1
Group: Synanceia	Eukaryota	Chordata	Synanceia	3	0	0	0	0	1
Group: Syrmaticus	Eukaryota	Chordata	Syrmaticus	25	0	0	0	0	2
Group: Taiwanofungus	Eukaryota	Basidiomycota	Taiwanofungus	20	0	0	0	0	1
Group: Taxidea	Eukaryota	Chordata	Taxidea	39	0	0	0	0	1
Group: Taxus	Eukaryota	Streptophyta	Taxus	33	0	0	0	0	1
Group: Teleogryllus	Eukaryota	Arthropoda	Teleogryllus	4	0	0	0	0	1
Group: Tetrahymena	Eukaryota	-	Tetrahymena	489	0	0	0	0	1
Group: Tetrapisispora	Eukaryota	Ascomycota	Tetrapisispora	4	0	0	0	0	1
Group: Thellungiella	Eukaryota	Streptophyta	Thellungiella	94	0	0	0	0	1
Group: Thielavia	Eukaryota	Ascomycota	Thielavia	3	0	0	0	0	1
Group: Thuja	Eukaryota	Streptophyta	Thuja	34	0	0	0	0	2
Group: Torpedo	Eukaryota	Chordata	Torpedo	47	0	0	0	0	1
Group: Toxoplasma	Eukaryota	Apicomplexa	Toxoplasma	464	0	0	0	0	1
Group: Toxorhynchites	Eukaryota	Arthropoda	Toxorhynchites	18	0	0	0	0	1
Group: Trachypithecus	Eukaryota	Chordata	Trachypithecus	116	0	0	0	0	7
Group: Tragopan	Eukaryota	Chordata	Tragopan	23	0	0	0	0	2
Group: Tragopogon	Eukaryota	Streptophyta	Tragopogon	28	0	0	0	0	2
Group: Triatoma	Eukaryota	Arthropoda	Triatoma	66	0	0	0	0	1
Group: Trichoderma	Eukaryota	Ascomycota	Trichoderma	72	0	0	0	0	27
Group: Trichomonas	Eukaryota	-	Trichomonas	344	0	0	0	0	1
Group: Trichosanthes	Eukaryota	Streptophyta	Trichosanthes	58	0	0	0	0	2
Group: Trichosporon	Eukaryota	Basidiomycota	Trichosporon	6	0	0	0	0	1
Group: Trichothecium	Eukaryota	Ascomycota	Trichothecium	2	0	0	0	0	1
Group: Trifolium	Eukaryota	Streptophyta	Trifolium	162	0	0	0	0	2
Group: Triticum	Eukaryota	Streptophyta	Triticum	136	0	0	0	0	2
Group: Trypanosoma	Eukaryota	-	Trypanosoma	507	0	0	0	0	1
Group: Tyrophagus	Eukaryota	Arthropoda	Tyrophagus	28	0	0	0	0	1
Group: Ursus	Eukaryota	Chordata	Ursus	72	0	0	0	0	1
Group: Ustilago	Eukaryota	Basidiomycota	Ustilago	76	0	0	0	0	1
Group: Varecia	Eukaryota	Chordata	Varecia	23	0	0	0	0	1
Group: Venturia	Eukaryota	Ascomycota	Venturia	1	0	0	0	0	1
Group: Vernonia	Eukaryota	Streptophyta	Vernonia	1	0	0	0	0	1
Group: Viburnum	Eukaryota	Streptophyta	Viburnum	4	0	0	0	0	1
Group: Vicia	Eukaryota	Streptophyta	Vicia	31	0	0	0	0	2
Group: Vigna	Eukaryota	Streptophyta	Vigna	21	0	0	0	0	1
Group: Viguiera	Eukaryota	Streptophyta	Viguiera	1	0	0	0	0	1
Group: Vitis	Eukaryota	Streptophyta	Vitis	68	0	0	0	0	3
Group: Vulpes	Eukaryota	Chordata	Vulpes	126	0	0	0	0	1
Group: Xiphister	Eukaryota	Chordata	Xiphister	17	0	0	0	0	2
Group: Zabrotes	Eukaryota	Arthropoda	Zabrotes	7	0	0	0	0	1
Group: Zalophus	Eukaryota	Chordata	Zalophus	64	0	0	0	0	1
Group: Zaprionus	Eukaryota	Arthropoda	Zaprionus	102	0	0	0	0	18
Group: Zingiber	Eukaryota	Streptophyta	Zingiber	36	0	0	0	0	1
Group: Zinnia	Eukaryota	Streptophyta	Zinnia	108	0	0	0	0	1
Group: Ziphius	Eukaryota	Chordata	Ziphius	24	0	0	0	0	1
Group: Ziziphus	Eukaryota	Streptophyta	Ziziphus	2	0	0	0	0	1
Group: Zygosaccharomyces	Eukaryota	Ascomycota	Zygosaccharomyces	453	0	0	0	0	2
Haemaphysalis longicornis	Eukaryota	Arthropoda	Haemaphysalis	106	0	0	1	0	0
Halimolobos perplexus var. perplexus	Eukaryota	Streptophyta	Halimolobos	2	0	0	1	0	0
Haliotis discus	Eukaryota	Mollusca	Haliotis	8	0	0	0	0	2
Haliotis discus discus	Eukaryota	Mollusca	Haliotis	23	0	0	0	0	6
Hamamelis virginiana	Eukaryota	Streptophyta	Hamamelis	15	0	0	0	0	7
Hartmannella vermiformis	Eukaryota	-	Hartmannella	61	0	0	0	0	10
Helianthus annuus	Eukaryota	Streptophyta	Helianthus	1113	0	0	0	0	4
Helianthus tuberosus	Eukaryota	Streptophyta	Helianthus	111	0	0	0	0	2
Helicoverpa armigera	Eukaryota	Arthropoda	Helicoverpa	377	0	0	1	0	9
Hesperocyparis arizonica	Eukaryota	Streptophyta	Hesperocyparis	13	0	0	0	0	2
Heteranthelium piliferum	Eukaryota	Streptophyta	Heteranthelium	12	0	0	0	0	2
Heterocapsa triquetra	Eukaryota	-	Heterocapsa	155	0	0	0	0	2
Heterodera glycines	Eukaryota	Nematoda	Heterodera	182	0	0	1	0	10
Heterodera schachtii	Eukaryota	Nematoda	Heterodera	18	0	0	1	0	1
Hevea brasiliensis	Eukaryota	Streptophyta	Hevea	243	0	0	1	0	15
Hevea brasiliensis subsp. brasiliensis	Eukaryota	Streptophyta	Hevea	2	0	0	1	0	0
Hirtodrosophila confusa	Eukaryota	Arthropoda	Hirtodrosophila	2	0	0	0	0	2
Hodotermopsis sjoestedti	Eukaryota	Arthropoda	Hodotermopsis	20	0	0	0	0	4
Holomastigotoides mirabile	Eukaryota	-	Holomastigotoides	8	0	0	0	0	3
Homarus americanus	Eukaryota	Arthropoda	Homarus	135	0	0	1	0	2
Homo sapiens	Eukaryota	Chordata	Homo	85510	0	0	11	0	272
Hordeum brevisubulatum	Eukaryota	Streptophyta	Hordeum	19	0	0	0	0	2
Hordeum bulbosum	Eukaryota	Streptophyta	Hordeum	32	0	0	0	0	5
Hordeum chilense	Eukaryota	Streptophyta	Hordeum	48	0	0	0	0	4
Hordeum jubatum	Eukaryota	Streptophyta	Hordeum	17	0	0	0	0	4
Hordeum marinum	Eukaryota	Streptophyta	Hordeum	13	0	0	0	0	3
Hordeum marinum subsp. marinum	Eukaryota	Streptophyta	Hordeum	14	0	0	0	0	2
Hordeum murinum	Eukaryota	Streptophyta	Hordeum	13	0	0	0	0	2
Hordeum murinum subsp. glaucum	Eukaryota	Streptophyta	Hordeum	12	0	0	0	0	2
Hordeum murinum subsp. murinum	Eukaryota	Streptophyta	Hordeum	7	0	0	0	0	3
Hordeum secalinum	Eukaryota	Streptophyta	Hordeum	10	0	0	0	0	3
Hordeum vulgare	Eukaryota	Streptophyta	Hordeum	1423	0	0	7	0	97
Hordeum vulgare subsp. spontaneum	Eukaryota	Streptophyta	Hordeum	186	0	0	0	0	3
Hordeum vulgare subsp. vulgare	Eukaryota	Streptophyta	Hordeum	740	0	0	0	0	12
Humicola grisea	Eukaryota	Ascomycota	Humicola	4	0	0	2	0	2
Humicola grisea var. thermoidea	Eukaryota	Ascomycota	Humicola	12	0	0	3	0	6
Humicola insolens	Eukaryota	Ascomycota	Humicola	9	0	0	2	0	5
Humulus lupulus	Eukaryota	Streptophyta	Humulus	161	0	0	1	0	2
Hyacinthus orientalis	Eukaryota	Streptophyta	Hyacinthus	208	0	0	0	0	2
Hydractinia echinata	Eukaryota	Cnidaria	Hydractinia	58	0	0	1	0	1
Hylobates lar	Eukaryota	Chordata	Hylobates	209	0	0	0	0	2
Hymenaea courbaril var. stilbocarpa	Eukaryota	Streptophyta	Hymenaea	5	0	0	0	0	3
Hyphantria cunea	Eukaryota	Arthropoda	Hyphantria	48	0	0	1	0	1
Hypocrea alni	Eukaryota	Ascomycota	Hypocrea	17	0	0	0	0	3
Hypocrea brunneoviridis	Eukaryota	Ascomycota	Hypocrea	7	0	0	0	0	2
Hypocrea epimyces	Eukaryota	Ascomycota	Hypocrea	7	0	0	0	0	3
Hypocrea flaviconidia	Eukaryota	Ascomycota	Hypocrea	7	0	0	0	0	2
Hypocrea jecorina	Eukaryota	Ascomycota	Hypocrea	167	0	0	19	0	37
Hypocrea koningii	Eukaryota	Ascomycota	Hypocrea	36	0	0	4	0	3
Hypocrea lixii	Eukaryota	Ascomycota	Hypocrea	183	0	0	2	0	83
Hypocrea minutispora	Eukaryota	Ascomycota	Hypocrea	8	0	0	0	0	2
Hypocrea orientalis	Eukaryota	Ascomycota	Hypocrea	2	0	0	0	0	10
Hypocrea pachybasioides	Eukaryota	Ascomycota	Hypocrea	15	0	0	0	0	9
Hypocrea pseudokoningii	Eukaryota	Ascomycota	Hypocrea	14	0	0	1	0	4
Hypocrea rufa	Eukaryota	Ascomycota	Hypocrea	26	0	0	0	0	4
Hypocrea virens	Eukaryota	Ascomycota	Hypocrea	100	0	0	3	0	22
Infundibulicybe gibba	Eukaryota	Basidiomycota	Infundibulicybe	16	0	0	0	0	14
Inia geoffrensis	Eukaryota	Chordata	Inia	34	0	0	0	0	3
Inia geoffrensis boliviensis	Eukaryota	Chordata	Inia	9	0	0	0	0	2
Ipomoea batatas	Eukaryota	Streptophyta	Ipomoea	384	0	0	0	0	14
Ipomoea nil	Eukaryota	Streptophyta	Ipomoea	171	0	0	0	0	2
Ipomoea trifida	Eukaryota	Streptophyta	Ipomoea	264	0	0	0	0	4
Irpex lacteus	Eukaryota	Basidiomycota	Irpex	15	0	0	6	0	1
Ixodes scapularis	Eukaryota	Arthropoda	Ixodes	684	0	0	5	0	129
Jakoba libera	Eukaryota	-	Jakoba	9	0	0	0	0	2
Kluyveromyces lactis	Eukaryota	Ascomycota	Kluyveromyces	5181	0	0	8	0	30
Kluyveromyces marxianus	Eukaryota	Ascomycota	Kluyveromyces	76	0	0	1	0	7
Lacanobia oleracea	Eukaryota	Arthropoda	Lacanobia	2	0	0	1	0	0
Laccaria bicolor S238N-H82	Eukaryota	Basidiomycota	Laccaria	17895	0	0	5	0	85
Lachancea kluyveri	Eukaryota	Ascomycota	Lachancea	131	0	0	0	0	13
Lachancea thermotolerans	Eukaryota	Ascomycota	Lachancea	2	0	0	0	0	2
Lactuca sativa	Eukaryota	Streptophyta	Lactuca	322	0	0	0	0	6
Lagenaria siceraria	Eukaryota	Streptophyta	Lagenaria	27	0	0	0	0	2
Lagenodelphis hosei	Eukaryota	Chordata	Lagenodelphis	15	0	0	0	0	4
Lagenorhynchus australis	Eukaryota	Chordata	Lagenorhynchus	11	0	0	0	0	2
Lecanicillium lecanii	Eukaryota	Ascomycota	Torrubiella	54	0	0	0	0	7
Leishmania braziliensis	Eukaryota	-	Leishmania	7896	0	0	0	0	11
Leishmania donovani	Eukaryota	-	Leishmania	393	0	0	0	0	7
Leishmania infantum	Eukaryota	-	Leishmania	8048	0	0	0	0	16
Leishmania major	Eukaryota	-	Leishmania	7157	0	0	0	0	12
Leishmania major strain Friedlin	Eukaryota	-	Leishmania	1157	0	0	0	0	2
Leishmania tropica	Eukaryota	-	Leishmania	70	0	0	0	0	2
Lentinula edodes	Eukaryota	Basidiomycota	Lentinula	92	0	0	5	0	1
Lentinus sajor-caju	Eukaryota	Basidiomycota	Lentinus	21	0	0	1	0	0
Leptonychotes weddellii	Eukaryota	Chordata	Leptonychotes	44	0	0	0	0	2
Leptosphaeria maculans	Eukaryota	Ascomycota	Leptosphaeria	89	0	0	0	0	6
Lethenteron japonicum	Eukaryota	Chordata	Lethenteron	366	0	0	1	0	0
Leucaena leucocephala	Eukaryota	Streptophyta	Leucaena	68	0	0	2	0	5
Leucophenga maculata	Eukaryota	Arthropoda	Leucophenga	4	0	0	0	0	3
Lilium longiflorum	Eukaryota	Streptophyta	Lilium	165	0	0	0	0	9
Limonium bicolor	Eukaryota	Streptophyta	Limonium	10	0	0	2	0	2
Linum usitatissimum	Eukaryota	Streptophyta	Linum	159	0	0	0	0	5
Lipomyces kononenkoae	Eukaryota	Ascomycota	Lipomyces	4	0	0	1	0	1
Lipomyces starkeyi	Eukaryota	Ascomycota	Lipomyces	7	0	0	1	0	1
Litchi chinensis	Eukaryota	Streptophyta	Litchi	35	0	0	0	0	3
Litopenaeus vannamei	Eukaryota	Arthropoda	Litopenaeus	240	0	0	4	0	11
Locusta migratoria manilensis	Eukaryota	Arthropoda	Locusta	8	0	0	1	0	0
Lodderomyces elongisporus NRRL YB-4239	Eukaryota	Ascomycota	Lodderomyces	5779	0	0	2	0	32
Lolium perenne	Eukaryota	Streptophyta	Lolium	281	0	0	0	0	20
Lolium temulentum	Eukaryota	Streptophyta	Lolium	27	0	0	0	0	5
Lotus japonicus	Eukaryota	Streptophyta	Lotus	514	0	0	0	0	6
Lutzomyia longipalpis	Eukaryota	Arthropoda	Lutzomyia	173	0	0	1	0	2
Lygus lineolaris	Eukaryota	Arthropoda	Lygus	52	0	0	0	0	3
Macaca fascicularis	Eukaryota	Chordata	Macaca	5262	0	0	0	0	17
Macaca mulatta	Eukaryota	Chordata	Macaca	2964	0	0	0	0	4
Macaca radiata	Eukaryota	Chordata	Macaca	40	0	0	0	0	3
Maconellicoccus hirsutus	Eukaryota	Arthropoda	Maconellicoccus	320	0	0	0	0	3
Macrophomina phaseolina	Eukaryota	Ascomycota	Macrophomina	3	0	0	0	0	2
Magnaporthe grisea	Eukaryota	Ascomycota	Magnaporthe	12926	0	0	29	0	195
Magnaporthe grisea 70-15	Eukaryota	Ascomycota	Magnaporthe	1122	0	0	3	0	21
Malassezia globosa CBS 7966	Eukaryota	Basidiomycota	Malassezia	4274	0	0	0	0	18
Malus x domestica	Eukaryota	Streptophyta	Malus	964	0	0	0	0	26
Mamestra brassicae	Eukaryota	Arthropoda	Mamestra	61	0	0	0	0	2
Manduca sexta	Eukaryota	Arthropoda	Manduca	456	0	0	1	0	5
Mangifera indica	Eukaryota	Streptophyta	Mangifera	52	0	0	1	0	9
Manihot esculenta	Eukaryota	Streptophyta	Manihot	217	0	0	0	0	8
Manilkara zapota	Eukaryota	Streptophyta	Manilkara	17	0	0	0	0	2
Marsupenaeus japonicus	Eukaryota	Arthropoda	Marsupenaeus	124	0	0	3	0	4
Mastigamoeba balamuthi	Eukaryota	-	Mastigamoeba	37	0	0	0	0	2
Mastotermes darwiniensis	Eukaryota	Arthropoda	Mastotermes	24	0	0	0	0	9
Mastotermes darwiniensis hindgut symbiont sp.	Eukaryota	-	-	4	0	0	0	0	4
Medicago sativa	Eukaryota	Streptophyta	Medicago	520	0	0	4	0	12
Medicago sativa subsp. x varia	Eukaryota	Streptophyta	Medicago	31	0	0	0	0	2
Medicago truncatula	Eukaryota	Streptophyta	Medicago	4356	0	0	6	0	87
Medicago truncatula var. truncatula	Eukaryota	Streptophyta	Medicago	182	0	0	0	0	22
Melanocarpus albomyces	Eukaryota	Ascomycota	Melanocarpus	5	0	0	0	0	3
Meloidogyne arenaria	Eukaryota	Nematoda	Meloidogyne	23	0	0	0	0	2
Meloidogyne hapla	Eukaryota	Nematoda	Meloidogyne	27	0	0	0	0	3
Meloidogyne incognita	Eukaryota	Nematoda	Meloidogyne	117	0	0	2	0	10
Meloidogyne javanica	Eukaryota	Nematoda	Meloidogyne	54	0	0	1	0	2
Mesembryanthemum crystallinum	Eukaryota	Streptophyta	Mesembryanthemum	221	0	0	0	0	2
Mesobuthus cyprius	Eukaryota	Arthropoda	Mesobuthus	25	0	0	0	0	2
Mesobuthus gibbosus	Eukaryota	Arthropoda	Mesobuthus	196	0	0	0	0	25
Metarhizium anisopliae	Eukaryota	Ascomycota	Metarhizium	103	0	0	0	0	13
Metarhizium anisopliae var. acridum	Eukaryota	Ascomycota	Metarhizium	25	0	0	1	0	5
Metarhizium anisopliae var. anisopliae	Eukaryota	Ascomycota	Metarhizium	96	0	0	1	0	5
Metroxylon sagu	Eukaryota	Streptophyta	Metroxylon	9	0	0	0	0	2
Metschnikowia pulcherrima	Eukaryota	Ascomycota	Metschnikowia	10	0	0	0	0	3
Momordica charantia	Eukaryota	Streptophyta	Momordica	47	0	0	1	0	1
Monochamus alternatus	Eukaryota	Arthropoda	Monochamus	16	0	0	2	0	2
Monosiga brevicollis	Eukaryota	-	Monosiga	9269	0	0	3	0	105
Morone saxatilis	Eukaryota	Chordata	Morone	119	0	0	1	0	0
Morus alba	Eukaryota	Streptophyta	Morus	28	0	0	1	0	0
Mucor circinelloides	Eukaryota	-	Mucor	41	0	0	3	0	0
Mus musculus	Eukaryota	Chordata	Mus	60229	0	0	4	0	224
Musa AB Group	Eukaryota	Streptophyta	Musa	8	0	0	0	0	2
Musa acuminata	Eukaryota	Streptophyta	Musa	668	0	0	5	0	31
Musa acuminata AAA Group	Eukaryota	Streptophyta	Musa	58	0	0	0	0	2
Musa balbisiana	Eukaryota	Streptophyta	Musa	139	0	0	1	0	3
Musa x paradisiaca	Eukaryota	Streptophyta	Musa	42	0	0	1	0	1
Musca domestica	Eukaryota	Arthropoda	Musca	269	0	0	1	0	10
Mycocladus corymbiferus	Eukaryota	-	Mycocladus	10	0	0	0	0	2
Mythimna separata	Eukaryota	Arthropoda	Mythimna	24	0	0	1	0	1
Mytilus edulis	Eukaryota	Mollusca	Mytilus	337	0	0	0	0	3
Mytilus galloprovincialis	Eukaryota	Mollusca	Mytilus	408	0	0	0	0	2
Nasutitermes comatus	Eukaryota	Arthropoda	Nasutitermes	5	0	0	0	0	2
Nasutitermes dixoni	Eukaryota	Arthropoda	Nasutitermes	4	0	0	0	0	2
Nasutitermes exitiosus	Eukaryota	Arthropoda	Nasutitermes	6	0	0	0	0	2
Nasutitermes fumigatus	Eukaryota	Arthropoda	Nasutitermes	4	0	0	0	0	2
Nasutitermes graveolus	Eukaryota	Arthropoda	Nasutitermes	7	0	0	0	0	2
Nasutitermes longipennis	Eukaryota	Arthropoda	Nasutitermes	11	0	0	0	0	2
Nasutitermes magnus	Eukaryota	Arthropoda	Nasutitermes	5	0	0	0	0	2
Nasutitermes pluvialis	Eukaryota	Arthropoda	Nasutitermes	5	0	0	0	0	2
Nasutitermes takasagoensis	Eukaryota	Arthropoda	Nasutitermes	27	0	0	0	0	9
Nasutitermes triodiae	Eukaryota	Arthropoda	Nasutitermes	9	0	0	0	0	2
Nasutitermes walkeri	Eukaryota	Arthropoda	Nasutitermes	8	0	0	0	0	3
Nectria haematococca mpVI	Eukaryota	Ascomycota	Nectria	24	0	0	1	0	1
Nectria ipomoeae	Eukaryota	Ascomycota	Nectria	5	0	0	0	0	2
Nematostella vectensis	Eukaryota	Cnidaria	Nematostella	24898	0	0	4	0	84
Neocallimastix frontalis	Eukaryota	Neocallimastigomycota	Neocallimastix	39	0	0	14	0	2
Neocallimastix patriciarum	Eukaryota	Neocallimastigomycota	Neocallimastix	23	0	0	13	0	1
Neocallimastix sp. W-1	Eukaryota	Neocallimastigomycota	Neocallimastix	1	0	0	1	0	0
Neosartorya fischeri NRRL 181	Eukaryota	Ascomycota	Neosartorya	10403	0	0	38	0	209
Neotermes koshunensis	Eukaryota	Arthropoda	Neotermes	8	0	0	0	0	5
Nepenthes alata	Eukaryota	Streptophyta	Nepenthes	32	0	0	1	0	0
Nepenthes khasiana	Eukaryota	Streptophyta	Nepenthes	8	0	0	3	0	1
Neurospora crassa	Eukaryota	Ascomycota	Neurospora	11174	0	0	21	0	143
Nicotiana langsdorffii x Nicotiana sanderae	Eukaryota	Streptophyta	Nicotiana	93	0	0	0	0	9
Nicotiana plumbaginifolia	Eukaryota	Streptophyta	Nicotiana	111	0	0	0	0	3
Nicotiana sylvestris	Eukaryota	Streptophyta	Nicotiana	276	0	0	1	0	0
Nicotiana tabacum	Eukaryota	Streptophyta	Nicotiana	2620	0	0	8	0	51
Nomuraea rileyi	Eukaryota	Ascomycota	Nomuraea	16	0	0	0	0	2
Odontotermes formosanus	Eukaryota	Arthropoda	Odontotermes	7	0	0	0	0	3
Oikopleura dioica	Eukaryota	Chordata	Oikopleura	519	0	0	0	0	3
Olea europaea	Eukaryota	Streptophyta	Olea	331	0	0	1	0	3
Omphisa fuscidentalis	Eukaryota	Arthropoda	Omphisa	12	0	0	0	0	2
Onchocerca volvulus	Eukaryota	Nematoda	Onchocerca	191	0	0	1	0	1
Oncidium Gower Ramsey	Eukaryota	Streptophyta	Oncidium	40	0	0	0	0	11
Oncorhynchus mykiss	Eukaryota	Chordata	Oncorhynchus	1655	0	0	3	0	2
Ophiostoma floccosum	Eukaryota	Ascomycota	Ophiostoma	15	0	0	1	0	2
Ophiostoma novo-ulmi	Eukaryota	Ascomycota	Ophiostoma	34	0	0	0	0	2
Orcaella brevirostris	Eukaryota	Chordata	Orcaella	12	0	0	0	0	2
Orcinus orca	Eukaryota	Chordata	Orcinus	30	0	0	0	0	3
Oreochromis aureus	Eukaryota	Chordata	Oreochromis	59	0	0	0	0	3
Orpinomyces joyonii	Eukaryota	Neocallimastigomycota	Orpinomyces	3	0	0	2	0	1
Orpinomyces sp. PC-2	Eukaryota	Neocallimastigomycota	Orpinomyces	19	0	0	10	0	3
Oryctolagus cuniculus	Eukaryota	Chordata	Oryctolagus	2144	0	0	0	0	19
Oryza brachyantha	Eukaryota	Streptophyta	Oryza	58	0	0	1	0	0
Oryza glumipatula	Eukaryota	Streptophyta	Oryza	55	0	0	0	0	2
Oryza nivara	Eukaryota	Streptophyta	Oryza	177	0	0	0	0	2
Oryza sativa	Eukaryota	Streptophyta	Oryza	6247	0	0	15	0	90
Oryza sativa Indica Group	Eukaryota	Streptophyta	Oryza	39702	0	0	31	0	258
Oryza sativa Japonica Group	Eukaryota	Streptophyta	Oryza	96891	0	0	99	0	828
Ostreococcus lucimarinus CCE9901	Eukaryota	Chlorophyta	Ostreococcus	7403	0	0	1	0	24
Ostreococcus tauri	Eukaryota	Chlorophyta	Ostreococcus	8024	0	0	1	0	29
Ostrinia furnacalis	Eukaryota	Arthropoda	Ostrinia	71	0	0	3	0	5
Ostrinia nubilalis	Eukaryota	Arthropoda	Ostrinia	163	0	0	0	0	5
Otiorhynchus sulcatus	Eukaryota	Arthropoda	Otiorhynchus	6	0	0	0	0	2
Ovis aries	Eukaryota	Chordata	Ovis	2625	0	0	0	0	17
Paecilomyces lilacinus	Eukaryota	Ascomycota	Paecilomyces	9	0	0	0	0	2
Pan paniscus	Eukaryota	Chordata	Pan	549	0	0	0	0	3
Pan troglodytes	Eukaryota	Chordata	Pan	2158	0	0	0	0	7
Pan troglodytes troglodytes	Eukaryota	Chordata	Pan	58	0	0	0	0	3
Panax ginseng	Eukaryota	Streptophyta	Panax	216	0	0	0	0	2
Panesthia angustipennis	Eukaryota	Arthropoda	Panesthia	9	0	0	0	0	3
Panesthia cribrata	Eukaryota	Arthropoda	Panesthia	7	0	0	0	0	2
Papilio xuthus	Eukaryota	Arthropoda	Papilio	174	0	0	0	0	2
Papio anubis	Eukaryota	Chordata	Papio	640	0	0	0	0	2
Papio hamadryas hamadryas	Eukaryota	Chordata	Papio	2	0	0	0	0	2
Paracoccidioides brasiliensis	Eukaryota	Ascomycota	Paracoccidioides	342	0	0	1	0	32
Paralichthys olivaceus	Eukaryota	Chordata	Paralichthys	502	0	0	3	0	1
Paramecium tetraurelia	Eukaryota	-	Paramecium	39919	0	0	0	0	50
Pascopyrum smithii	Eukaryota	Streptophyta	Pascopyrum	5	0	0	0	0	2
Penaeus monodon	Eukaryota	Arthropoda	Penaeus	194	0	0	1	0	3
Penicillium canescens	Eukaryota	Ascomycota	Penicillium	11	0	0	0	0	4
Penicillium chrysogenum	Eukaryota	Ascomycota	Penicillium	210	0	0	1	0	12
Penicillium chrysogenum Wisconsin 54-1255	Eukaryota	Ascomycota	Penicillium	12772	0	0	16	0	170
Penicillium citrinum	Eukaryota	Ascomycota	Penicillium	33	0	0	0	0	3
Penicillium decumbens	Eukaryota	Ascomycota	Penicillium	11	0	0	4	0	3
Penicillium funiculosum	Eukaryota	Ascomycota	Penicillium	14	0	0	5	0	4
Penicillium griseoroseum	Eukaryota	Ascomycota	Penicillium	9	0	0	0	0	3
Penicillium janthinellum	Eukaryota	Ascomycota	Penicillium	14	0	0	2	0	1
Penicillium marneffei ATCC 18224	Eukaryota	Ascomycota	Penicillium	10422	0	0	31	0	151
Penicillium minioluteum	Eukaryota	Ascomycota	Penicillium	4	0	0	0	0	3
Penicillium occitanis	Eukaryota	Ascomycota	Penicillium	4	0	0	1	0	2
Penicillium olsonii	Eukaryota	Ascomycota	Penicillium	17	0	0	0	0	2
Penicillium oxalicum	Eukaryota	Ascomycota	Penicillium	9	0	0	2	0	2
Penicillium purpurogenum	Eukaryota	Ascomycota	Penicillium	15	0	0	0	0	8
Penicillium simplicissimum	Eukaryota	Ascomycota	Penicillium	7	0	0	0	0	2
Penicillium sp. TN-88	Eukaryota	Ascomycota	Penicillium	2	0	0	0	0	2
Peponocephala electra	Eukaryota	Chordata	Peponocephala	14	0	0	0	0	3
Periplaneta americana	Eukaryota	Arthropoda	Periplaneta	155	0	0	0	0	3
Persea americana	Eukaryota	Streptophyta	Persea	89	0	0	1	0	12
Petroselinum crispum	Eukaryota	Streptophyta	Petroselinum	109	0	0	0	0	3
Petunia x hybrida	Eukaryota	Streptophyta	Petunia	440	0	0	0	0	5
Phaedon cochleariae	Eukaryota	Arthropoda	Phaedon	11	0	0	0	0	5
Phaeodactylum tricornutum CCAP 1055/1	Eukaryota	Bacillariophyta	Phaeodactylum	920	0	0	1	0	28
Phaeosphaeria avenaria f. sp. avenaria	Eukaryota	Ascomycota	Phaeosphaeria	11	0	0	0	0	2
Phaeosphaeria avenaria f. sp. triticae	Eukaryota	Ascomycota	Phaeosphaeria	22	0	0	0	0	4
Phaeosphaeria nodorum	Eukaryota	Ascomycota	Phaeosphaeria	16027	0	0	14	0	224
Phanerochaete chrysosporium	Eukaryota	Basidiomycota	Phanerochaete	193	0	0	19	0	14
Phaseolus vulgaris	Eukaryota	Streptophyta	Phaseolus	765	0	0	5	0	14
Phlebotomus papatasi	Eukaryota	Arthropoda	Phlebotomus	126	0	0	1	0	0
Phoca hispida	Eukaryota	Chordata	Phoca	40	0	0	0	0	3
Phoca vitulina	Eukaryota	Chordata	Phoca	80	0	0	0	0	3
Phocoena phocoena	Eukaryota	Chordata	Phocoena	82	0	0	0	0	4
Phocoenoides dalli	Eukaryota	Chordata	Phocoenoides	35	0	0	0	0	4
Phycomyces nitens	Eukaryota	-	Phycomyces	1	0	0	1	0	0
Physarum polycephalum	Eukaryota	-	Physarum	216	0	0	0	0	8
Physcomitrella patens	Eukaryota	Streptophyta	Physcomitrella	610	0	0	1	0	1
Physcomitrella patens subsp. patens	Eukaryota	Streptophyta	Physcomitrella	35666	0	0	33	0	226
Phytolacca americana	Eukaryota	Streptophyta	Phytolacca	72	0	0	0	0	4
Phytophthora capsici	Eukaryota	-	Phytophthora	77	0	0	0	0	3
Phytophthora cinnamomi	Eukaryota	-	Phytophthora	79	0	0	0	0	17
Phytophthora infestans	Eukaryota	-	Phytophthora	546	0	0	0	0	12
Phytophthora ramorum	Eukaryota	-	Phytophthora	215	0	0	0	0	14
Phytophthora sojae	Eukaryota	-	Phytophthora	230	0	0	0	0	19
Picea abies	Eukaryota	Streptophyta	Picea	849	0	0	7	0	6
Picea glauca	Eukaryota	Streptophyta	Picea	1682	0	0	1	0	0
Picea sitchensis	Eukaryota	Streptophyta	Picea	5471	0	0	13	0	58
Pichia acaciae	Eukaryota	Ascomycota	Pichia	14	0	0	1	0	0
Pichia angusta	Eukaryota	Ascomycota	Pichia	218	0	0	1	0	2
Pichia etchellsii	Eukaryota	Ascomycota	Pichia	16	0	0	2	0	0
Pichia guilliermondii	Eukaryota	Ascomycota	Pichia	5928	0	0	6	0	52
Pichia inositovora	Eukaryota	Ascomycota	Pichia	5	0	0	1	0	0
Pichia jadinii	Eukaryota	Ascomycota	Pichia	46	0	0	0	0	2
Pichia pastoris	Eukaryota	Ascomycota	Pichia	157	0	0	1	0	1
Pichia stipitis	Eukaryota	Ascomycota	Pichia	5809	0	0	9	0	49
Pieris rapae	Eukaryota	Arthropoda	Pieris	38	0	0	0	0	4
Pinus elliottii var. elliottii	Eukaryota	Streptophyta	Pinus	4	0	0	0	0	4
Pinus monticola	Eukaryota	Streptophyta	Pinus	146	0	0	3	0	0
Pinus pinaster	Eukaryota	Streptophyta	Pinus	140	0	0	0	0	4
Pinus radiata	Eukaryota	Streptophyta	Pinus	106	0	0	0	0	3
Pinus taeda	Eukaryota	Streptophyta	Pinus	336	0	0	0	0	3
Piromyces communis	Eukaryota	Neocallimastigomycota	Piromyces	3	0	0	1	0	2
Piromyces equi	Eukaryota	Neocallimastigomycota	Piromyces	6	0	0	4	0	0
Piromyces rhizinflatus	Eukaryota	Neocallimastigomycota	Piromyces	9	0	0	7	0	2
Piromyces sp.	Eukaryota	Neocallimastigomycota	Piromyces	4	0	0	4	0	0
Piromyces sp. E2	Eukaryota	Neocallimastigomycota	Piromyces	48	0	0	8	0	5
Piromyces sp. KS11	Eukaryota	Neocallimastigomycota	Piromyces	1	0	0	1	0	0
Pisum sativum	Eukaryota	Streptophyta	Pisum	1216	0	0	3	0	30
Plantago major	Eukaryota	Streptophyta	Plantago	192	0	0	0	0	2
Plasmodium berghei	Eukaryota	Apicomplexa	Plasmodium	11796	0	0	0	0	2
Plasmodium chabaudi chabaudi	Eukaryota	Apicomplexa	Plasmodium	75	0	0	0	0	2
Plasmodium falciparum	Eukaryota	Apicomplexa	Plasmodium	7985	0	0	0	0	2
Plasmodium gallinaceum	Eukaryota	Apicomplexa	Plasmodium	37	0	0	0	0	2
Plasmodium yoelii yoelii	Eukaryota	Apicomplexa	Plasmodium	7834	0	0	0	0	3
Platanus x acerifolia	Eukaryota	Streptophyta	Platanus	291	0	0	0	0	3
Pleurotus ostreatus	Eukaryota	Basidiomycota	Pleurotus	132	0	0	3	0	2
Plutella xylostella	Eukaryota	Arthropoda	Plutella	239	0	0	0	0	2
Pneumocystis carinii	Eukaryota	Ascomycota	Pneumocystis	365	0	0	1	0	2
Poa pratensis	Eukaryota	Streptophyta	Poa	32	0	0	2	0	0
Podospora anserina	Eukaryota	Ascomycota	Podospora	10773	0	0	31	0	157
Polyphaga aegyptiaca	Eukaryota	Arthropoda	Polyphaga	6	0	0	0	0	3
Polyplastron multivesiculatum	Eukaryota	-	Polyplastron	11	0	0	2	0	6
Polyporus arcularius	Eukaryota	Basidiomycota	Polyporus	9	0	0	2	0	2
Pomacea canaliculata	Eukaryota	Mollusca	Pomacea	12	0	0	0	0	2
Pongo abelii	Eukaryota	Chordata	Pongo	4034	0	0	0	0	20
Pongo pygmaeus	Eukaryota	Chordata	Pongo	1013	0	0	0	0	4
Populus alba	Eukaryota	Streptophyta	Populus	140	0	0	0	0	3
Populus alba x Populus grandidentata	Eukaryota	Streptophyta	Populus	4	0	0	0	0	2
Populus sp. UG-2006	Eukaryota	Streptophyta	Populus	10	0	0	0	0	7
Populus tremula	Eukaryota	Streptophyta	Populus	800	0	0	0	0	11
Populus tremula x Populus alba	Eukaryota	Streptophyta	Populus	144	0	0	0	0	6
Populus tremula x Populus tremuloides	Eukaryota	Streptophyta	Populus	118	0	0	1	0	14
Populus trichocarpa	Eukaryota	Streptophyta	Populus	3840	0	0	10	0	27
Populus trichocarpa x Populus deltoides	Eukaryota	Streptophyta	Populus	601	0	0	1	0	3
Pratylenchus coffeae	Eukaryota	Nematoda	Pratylenchus	1	0	0	1	0	0
Pratylenchus penetrans	Eukaryota	Nematoda	Pratylenchus	10	0	0	1	0	1
Prunus armeniaca	Eukaryota	Streptophyta	Prunus	163	0	0	0	0	2
Prunus avium	Eukaryota	Streptophyta	Prunus	375	0	0	0	0	3
Prunus domestica subsp. insititia	Eukaryota	Streptophyta	Prunus	18	0	0	0	0	2
Prunus dulcis	Eukaryota	Streptophyta	Prunus	255	0	0	0	0	2
Prunus persica	Eukaryota	Streptophyta	Prunus	267	0	0	2	0	28
Prunus serotina	Eukaryota	Streptophyta	Prunus	27	0	0	0	0	12
Psathyrostachys fragilis	Eukaryota	Streptophyta	Psathyrostachys	10	0	0	0	0	2
Psathyrostachys juncea	Eukaryota	Streptophyta	Psathyrostachys	21	0	0	0	0	3
Psetta maxima	Eukaryota	Chordata	Psetta	300	0	0	0	0	2
Pseudocheirus peregrinus	Eukaryota	Chordata	Pseudocheirus	17	0	0	0	0	2
Pseudopleuronectes americanus	Eukaryota	Chordata	Pseudopleuronectes	94	0	0	0	0	2
Pseudoroegneria libanotica	Eukaryota	Streptophyta	Pseudoroegneria	10	0	0	0	0	2
Pseudoroegneria spicata	Eukaryota	Streptophyta	Pseudoroegneria	33	0	0	0	0	5
Pseudoroegneria stipifolia	Eukaryota	Streptophyta	Pseudoroegneria	10	0	0	0	0	3
Pseudotrichonympha grassii	Eukaryota	-	Pseudotrichonympha	13	0	0	0	0	6
Psophocarpus tetragonolobus	Eukaryota	Streptophyta	Psophocarpus	37	0	0	1	0	1
Psychotria ipecacuanha	Eukaryota	Streptophyta	Psychotria	2	0	0	0	0	9
Pteris ryukyuensis	Eukaryota	Streptophyta	Pteris	1	0	0	1	0	0
Pygathrix nemaeus	Eukaryota	Chordata	Pygathrix	65	0	0	0	0	2
Pyrenophora tritici-repentis Pt-1C-BFP	Eukaryota	Ascomycota	Pyrenophora	12062	0	0	12	0	182
Pyrus communis	Eukaryota	Streptophyta	Pyrus	249	0	0	1	0	21
Pyrus pyrifolia	Eukaryota	Streptophyta	Pyrus	189	0	0	0	0	17
Pyrus pyrifolia var. culta	Eukaryota	Streptophyta	Pyrus	7	0	0	0	0	3
Quercus robur	Eukaryota	Streptophyta	Quercus	29	0	0	0	0	2
Radopholus similis	Eukaryota	Nematoda	Radopholus	12	0	0	2	0	2
Rana catesbeiana	Eukaryota	Chordata	Rana	291	0	0	0	0	2
Raphanus sativus	Eukaryota	Streptophyta	Raphanus	231	0	0	0	0	4
Rattus norvegicus	Eukaryota	Chordata	Rattus	16420	0	0	3	0	63
Rauvolfia serpentina	Eukaryota	Streptophyta	Rauvolfia	8	0	0	0	0	2
Reticulitermes speratus	Eukaryota	Arthropoda	Reticulitermes	43	0	0	0	0	10
Reticulitermes speratus hindgut protist 130484	Eukaryota	-	-	20	0	0	0	0	20
Rhizopus microsporus var. oligosporus	Eukaryota	-	Rhizopus	20	0	0	2	0	1
Rhizopus niveus	Eukaryota	-	Rhizopus	14	0	0	1	0	0
Rhizopus oryzae	Eukaryota	-	Rhizopus	175	0	0	7	0	3
Rhodnius prolixus	Eukaryota	Arthropoda	Rhodnius	73	0	0	0	0	3
Rosa roxburghii	Eukaryota	Streptophyta	Rosa	64	0	0	0	0	9
Rosa x borboniana	Eukaryota	Streptophyta	Rosa	4	0	0	0	0	2
Saccharomyces bayanus	Eukaryota	Ascomycota	Saccharomyces	186	0	0	0	0	4
Saccharomyces cerevisiae	Eukaryota	Ascomycota	Saccharomyces	7439	0	0	3	0	55
Saccharomyces cerevisiae AWRI1631	Eukaryota	Ascomycota	Saccharomyces	5450	0	0	2	0	31
Saccharomyces cerevisiae RM11-1a	Eukaryota	Ascomycota	Saccharomyces	5357	0	0	3	0	36
Saccharomyces cerevisiae YJM789	Eukaryota	Ascomycota	Saccharomyces	5861	0	0	3	0	44
Saccharomyces pastorianus	Eukaryota	Ascomycota	Saccharomyces	111	0	0	0	0	3
Saccharomycopsis fibuligera	Eukaryota	Ascomycota	Saccharomycopsis	18	0	0	0	0	8
Saccharum hybrid cultivar	Eukaryota	Streptophyta	Saccharum	33	0	0	0	0	3
Saccharum hybrid cultivar H65-7052	Eukaryota	Streptophyta	Saccharum	5	0	0	0	0	2
Saccharum officinarum	Eukaryota	Streptophyta	Saccharum	237	0	0	4	0	2
Sagittaria pygmaea	Eukaryota	Streptophyta	Sagittaria	9	0	0	0	0	5
Saguinus fuscicollis	Eukaryota	Chordata	Saguinus	25	0	0	0	0	2
Saimiri sciureus	Eukaryota	Chordata	Saimiri	210	0	0	0	0	3
Salganea esakii	Eukaryota	Arthropoda	Salganea	6	0	0	0	0	3
Salix gilgiana	Eukaryota	Streptophyta	Salix	11	0	0	1	0	4
Salmo salar	Eukaryota	Chordata	Salmo	6494	0	0	0	0	15
Sambucus nigra	Eukaryota	Streptophyta	Sambucus	46	0	0	7	0	3
Sandersonia aurantiaca	Eukaryota	Streptophyta	Sandersonia	19	0	0	0	0	3
Saprolegnia parasitica	Eukaryota	-	Saprolegnia	11	0	0	0	0	2
Sarcoscypha occidentalis	Eukaryota	Ascomycota	Sarcoscypha	4	0	0	0	0	3
Scherffelia dubia	Eukaryota	Chlorophyta	Scherffelia	12	0	0	0	0	2
Schistosoma japonicum	Eukaryota	Platyhelminthes	Schistosoma	9925	0	0	0	0	31
Schizophyllum commune	Eukaryota	Basidiomycota	Schizophyllum	137	0	0	0	0	3
Schizosaccharomyces japonicus yFS275	Eukaryota	Ascomycota	Schizosaccharomyces	4780	0	0	2	0	37
Schizosaccharomyces pombe	Eukaryota	Ascomycota	Schizosaccharomyces	5162	0	0	3	0	46
Sclerotinia sclerotiorum	Eukaryota	Ascomycota	Sclerotinia	402	0	0	0	0	12
Sclerotinia sclerotiorum 1980	Eukaryota	Ascomycota	Sclerotinia	14400	0	0	22	0	162
Scylla serrata	Eukaryota	Arthropoda	Scylla	33	0	0	2	0	0
Secale cereale	Eukaryota	Streptophyta	Secale	220	0	0	2	0	22
Semnopithecus entellus	Eukaryota	Chordata	Semnopithecus	63	0	0	0	0	3
Sesbania rostrata	Eukaryota	Streptophyta	Sesbania	48	0	0	0	0	3
Setosphaeria turcica	Eukaryota	Ascomycota	Setosphaeria	30	0	0	0	0	2
Silene latifolia	Eukaryota	Streptophyta	Silene	239	0	0	1	0	0
Simulium vittatum	Eukaryota	Arthropoda	Simulium	135	0	0	0	0	4
Sinapis alba	Eukaryota	Streptophyta	Sinapis	71	0	0	0	0	4
Sinocapritermes mushae	Eukaryota	Arthropoda	Sinocapritermes	4	0	0	0	0	3
Solanum bulbocastanum	Eukaryota	Streptophyta	Solanum	148	0	0	0	0	2
Solanum chilense	Eukaryota	Streptophyta	Solanum	193	0	0	0	0	4
Solanum demissum	Eukaryota	Streptophyta	Solanum	533	0	0	0	0	3
Solanum habrochaites	Eukaryota	Streptophyta	Solanum	95	0	0	0	0	2
Solanum lycopersicum	Eukaryota	Streptophyta	Solanum	2014	0	0	3	0	95
Solanum pennellii	Eukaryota	Streptophyta	Solanum	33	0	0	0	0	2
Solanum peruvianum	Eukaryota	Streptophyta	Solanum	225	0	0	0	0	9
Solanum pimpinellifolium	Eukaryota	Streptophyta	Solanum	104	0	0	0	0	2
Solanum tuberosum	Eukaryota	Streptophyta	Solanum	2127	0	0	8	0	49
Solea senegalensis	Eukaryota	Chordata	Solea	159	0	0	0	0	2
Sorghum arundinaceum	Eukaryota	Streptophyta	Sorghum	20	0	0	1	0	0
Sorghum bicolor	Eukaryota	Streptophyta	Sorghum	1131	0	0	4	0	13
Sorghum halepense	Eukaryota	Streptophyta	Sorghum	10	0	0	1	0	3
Sotalia fluviatilis	Eukaryota	Chordata	Sotalia	15	0	0	0	0	3
Sotalia guianensis	Eukaryota	Chordata	Sotalia	21	0	0	0	0	2
Sousa chinensis	Eukaryota	Chordata	Sousa	50	0	0	0	0	2
Spalax judaei	Eukaryota	Chordata	Spalax	23	0	0	0	0	2
Spinacia oleracea	Eukaryota	Streptophyta	Spinacia	475	0	0	0	0	2
Spodoptera exigua	Eukaryota	Arthropoda	Spodoptera	98	0	0	1	0	4
Spodoptera frugiperda	Eukaryota	Arthropoda	Spodoptera	183	0	0	1	0	14
Spodoptera littoralis	Eukaryota	Arthropoda	Spodoptera	34	0	0	0	0	2
Spodoptera litura	Eukaryota	Arthropoda	Spodoptera	69	0	0	2	0	1
Stachybotrys elegans	Eukaryota	Ascomycota	Stachybotrys	24	0	0	0	0	2
Staphylotrichum coccosporum	Eukaryota	Ascomycota	Staphylotrichum	1	0	0	1	0	0
Stenella frontalis	Eukaryota	Chordata	Stenella	10	0	0	0	0	2
Stenella longirostris	Eukaryota	Chordata	Stenella	30	0	0	0	0	2
Steno bredanensis	Eukaryota	Chordata	Steno	28	0	0	0	0	3
Striga asiatica	Eukaryota	Streptophyta	Striga	76	0	0	0	0	2
Strongylocentrotus nudus	Eukaryota	Echinodermata	Strongylocentrotus	20	0	0	0	0	3
Sus scrofa	Eukaryota	Chordata	Sus	6890	0	0	0	0	37
Syncephalastrum racemosum	Eukaryota	-	Syncephalastrum	10	0	0	1	0	0
Tachyglossus aculeatus aculeatus	Eukaryota	Chordata	Tachyglossus	17	0	0	0	0	2
Tachypleus tridentatus	Eukaryota	Arthropoda	Tachypleus	87	0	0	1	0	0
Taeniatherum caput-medusae	Eukaryota	Streptophyta	Taeniatherum	19	0	0	0	0	4
Taeniopygia guttata	Eukaryota	Chordata	Taeniopygia	1712	0	0	0	0	3
Takifugu rubripes	Eukaryota	Chordata	Takifugu	1447	0	0	0	0	2
Talaromyces emersonii	Eukaryota	Ascomycota	Talaromyces	48	0	0	2	0	11
Taraxacum officinale	Eukaryota	Streptophyta	Taraxacum	144	0	0	0	0	3
Taxodium distichum	Eukaryota	Streptophyta	Taxodium	49	0	0	1	0	2
Tenebrio molitor	Eukaryota	Arthropoda	Tenebrio	193	0	0	1	0	5
Tetanocera ferruginea	Eukaryota	Arthropoda	Tetanocera	4	0	0	0	0	2
Tetrahymena pyriformis	Eukaryota	-	Tetrahymena	138	0	0	0	0	2
Tetrahymena thermophila SB210	Eukaryota	-	Tetrahymena	16685	0	0	0	0	52
Tetraodon nigroviridis	Eukaryota	Chordata	Tetraodon	28123	0	0	0	0	88
Thalassiosira pseudonana CCMP1335	Eukaryota	Bacillariophyta	Thalassiosira	1004	0	0	2	0	6
Thanatephorus cucumeris	Eukaryota	Basidiomycota	Thanatephorus	41	0	0	1	0	1
Thaumatomyia notata	Eukaryota	Arthropoda	Thaumatomyia	2	0	0	0	0	2
Theobroma cacao	Eukaryota	Streptophyta	Theobroma	149	0	0	1	0	1
Thermoascus aurantiacus	Eukaryota	Ascomycota	Thermoascus	12	0	0	0	0	8
Thermoascus aurantiacus var. levisporus	Eukaryota	Ascomycota	Thermoascus	11	0	0	0	0	8
Thermomyces lanuginosus	Eukaryota	Ascomycota	Thermomyces	20	0	0	2	0	4
Thinopyrum bessarabicum	Eukaryota	Streptophyta	Thinopyrum	15	0	0	0	0	2
Thujopsis dolabrata	Eukaryota	Streptophyta	Thujopsis	28	0	0	1	0	1
Torulaspora delbrueckii	Eukaryota	Ascomycota	Torulaspora	23	0	0	0	0	2
Toxoneuron nigriceps	Eukaryota	Arthropoda	Toxoneuron	8	0	0	1	0	0
Toxoplasma gondii	Eukaryota	Apicomplexa	Toxoplasma	717	0	0	0	0	2
Toxoplasma gondii ME49	Eukaryota	Apicomplexa	Toxoplasma	7980	0	0	0	0	11
Trachypithecus francoisi	Eukaryota	Chordata	Trachypithecus	41	0	0	0	0	2
Trametes hirsuta	Eukaryota	Basidiomycota	Trametes	9	0	0	1	0	0
Trametes versicolor	Eukaryota	Basidiomycota	Trametes	57	0	0	1	0	0
Triatoma infestans	Eukaryota	Arthropoda	Triatoma	203	0	0	0	0	2
Tribolium castaneum	Eukaryota	Arthropoda	Tribolium	430	0	0	5	0	16
Trichoderma asperellum	Eukaryota	Ascomycota	Trichoderma	53	0	0	0	0	14
Trichoderma atroviride	Eukaryota	Ascomycota	Trichoderma	72	0	0	2	0	18
Trichoderma hamatum	Eukaryota	Ascomycota	Trichoderma	65	0	0	0	0	5
Trichoderma inhamatum	Eukaryota	Ascomycota	Trichoderma	4	0	0	0	0	2
Trichoderma longibrachiatum	Eukaryota	Ascomycota	Trichoderma	21	0	0	1	0	29
Trichoderma oblongisporum	Eukaryota	Ascomycota	Trichoderma	5	0	0	0	0	2
Trichoderma parceramosum	Eukaryota	Ascomycota	Trichoderma	1	0	0	1	0	0
Trichoderma sp. C-4	Eukaryota	Ascomycota	Trichoderma	1	0	0	1	0	0
Trichoderma sp. MKZ-2007b	Eukaryota	Ascomycota	Trichoderma	3	0	0	0	0	3
Trichoderma sp. SSL	Eukaryota	Ascomycota	Trichoderma	4	0	0	3	0	1
Trichoderma sp. XST1	Eukaryota	Ascomycota	Trichoderma	2	0	0	2	0	0
Trichoderma tomentosum	Eukaryota	Ascomycota	Trichoderma	7	0	0	0	0	2
Trichoderma viride	Eukaryota	Ascomycota	Trichoderma	84	0	0	10	0	19
Trichoderma viride D	Eukaryota	Ascomycota	Trichoderma	6	0	0	0	0	3
Trichomonas vaginalis G3	Eukaryota	-	Trichomonas	50188	0	0	9	0	106
Trichoplax adhaerens	Eukaryota	Placozoa	Trichoplax	11575	0	0	0	0	47
Trichoplusia ni	Eukaryota	Arthropoda	Trichoplusia	120	0	0	0	0	7
Trichosurus vulpecula	Eukaryota	Chordata	Trichosurus	177	0	0	0	0	3
Trifolium nigrescens subsp. petrisavii	Eukaryota	Streptophyta	Trifolium	10	0	0	0	0	3
Trifolium repens	Eukaryota	Streptophyta	Trifolium	78	0	0	0	0	12
Trimastix pyriformis	Eukaryota	-	Trimastix	40	0	0	0	0	3
Tripsacum dactyloides	Eukaryota	Streptophyta	Tripsacum	75	0	0	2	0	0
Triticum aestivum	Eukaryota	Streptophyta	Triticum	3337	0	0	7	0	92
Triticum monococcum	Eukaryota	Streptophyta	Triticum	282	0	0	0	0	10
Triticum monococcum subsp. aegilopoides	Eukaryota	Streptophyta	Triticum	75	0	0	0	0	6
Triticum turgidum subsp. durum	Eukaryota	Streptophyta	Triticum	213	0	0	0	0	4
Triticum urartu	Eukaryota	Streptophyta	Triticum	122	0	0	0	0	8
Tritrichomonas foetus	Eukaryota	-	Tritrichomonas	51	0	0	0	0	2
Tropaeolum majus	Eukaryota	Streptophyta	Tropaeolum	34	0	0	0	0	5
Trypanosoma brucei	Eukaryota	-	Trypanosoma	9469	0	0	0	0	10
Trypanosoma cruzi	Eukaryota	-	Trypanosoma	20572	0	0	0	0	27
Tulipa bakeri	Eukaryota	Streptophyta	Tulipa	2	0	0	0	0	2
Tulipa gesneriana	Eukaryota	Streptophyta	Tulipa	28	0	0	0	0	3
Tumulitermes pastinator	Eukaryota	Arthropoda	Tumulitermes	11	0	0	0	0	2
Turnera subulata	Eukaryota	Streptophyta	Turnera	4	0	0	0	0	3
Turritis glabra	Eukaryota	Streptophyta	Turritis	19	0	0	3	0	1
Tursiops truncatus	Eukaryota	Chordata	Tursiops	131	0	0	0	0	2
Ulmus americana	Eukaryota	Streptophyta	Ulmus	7	0	0	1	0	0
Ulmus pumila	Eukaryota	Streptophyta	Ulmus	4	0	0	1	0	0
Umbelopsis vinacea	Eukaryota	-	Umbelopsis	2	0	0	0	0	2
uncultured fungus	Eukaryota	-	-	392	0	0	0	0	131
uncultured Neocallimastigales	Eukaryota	Neocallimastigomycota	-	1	0	0	1	0	0
uncultured symbiotic protist of Cryptocercus punctulatus	Eukaryota	-	-	24	0	0	0	0	24
uncultured symbiotic protist of Hodotermopsis sjoestedti	Eukaryota	-	-	32	0	0	0	0	32
uncultured symbiotic protist of Mastotermes darwiniensis	Eukaryota	-	-	38	0	0	0	0	38
uncultured symbiotic protist of Neotermes koshunensis	Eukaryota	-	-	47	0	0	0	0	47
uncultured symbiotic protist of Reticulitermes speratus	Eukaryota	-	-	37	0	0	0	0	37
Uromyces viciae-fabae	Eukaryota	Basidiomycota	Uromyces	22	0	0	0	0	2
Urtica dioica	Eukaryota	Streptophyta	Urtica	22	0	0	1	0	7
Ustilago maydis	Eukaryota	Basidiomycota	Ustilago	6697	0	0	1	0	68
Vanderwaltozyma polyspora DSM 70294	Eukaryota	Ascomycota	Vanderwaltozyma	5345	0	0	3	0	26
Venturia nashicola	Eukaryota	Ascomycota	Venturia	4	0	0	0	0	3
Verticillium dahliae	Eukaryota	Ascomycota	Verticillium	104	0	0	0	0	4
Verticillium fungicola	Eukaryota	Ascomycota	Verticillium	16	0	0	0	0	2
Vespula germanica	Eukaryota	Arthropoda	Vespula	11	0	0	0	0	2
Vespula vulgaris	Eukaryota	Arthropoda	Vespula	9	0	0	0	0	2
Vicia faba	Eukaryota	Streptophyta	Vicia	251	0	0	0	0	6
Vicia faba var. minor	Eukaryota	Streptophyta	Vicia	20	0	0	0	0	2
Vicia narbonensis	Eukaryota	Streptophyta	Vicia	11	0	0	0	0	3
Vicia pannonica	Eukaryota	Streptophyta	Vicia	3	0	0	0	0	3
Vigna angularis	Eukaryota	Streptophyta	Vigna	58	0	0	0	0	4
Vigna radiata	Eukaryota	Streptophyta	Vigna	156	0	0	0	0	3
Vigna radiata var. radiata	Eukaryota	Streptophyta	Vigna	77	0	0	0	0	7
Vigna unguiculata	Eukaryota	Streptophyta	Vigna	176	0	0	2	0	5
Vigna unguiculata subsp. sesquipedalis	Eukaryota	Streptophyta	Vigna	6	0	0	1	0	0
Viscum album subsp. album	Eukaryota	Streptophyta	Viscum	13	0	0	0	0	2
Vitis pseudoreticulata	Eukaryota	Streptophyta	Vitis	34	0	0	2	0	0
Vitis riparia	Eukaryota	Streptophyta	Vitis	71	0	0	0	0	2
Vitis vinifera	Eukaryota	Streptophyta	Vitis	54432	0	0	71	0	602
Volvariella volvacea	Eukaryota	Basidiomycota	Volvariella	25	0	0	9	0	1
Wickerhamomyces anomalus	Eukaryota	Ascomycota	Wickerhamomyces	43	0	0	0	0	7
Wuchereria bancrofti	Eukaryota	Nematoda	Wuchereria	98	0	0	1	0	1
Xenopus (Silurana) tropicalis	Eukaryota	Chordata	Xenopus	11428	0	0	5	0	41
Xenopus laevis	Eukaryota	Chordata	Xenopus	15275	0	0	1	0	51
Xylaria polymorpha	Eukaryota	Ascomycota	Xylaria	9	0	0	0	0	7
Yarrowia lipolytica	Eukaryota	Ascomycota	Yarrowia	6497	0	0	3	0	43
Zea diploperennis	Eukaryota	Streptophyta	Zea	126	0	0	12	0	4
Zea mays	Eukaryota	Streptophyta	Zea	13558	0	0	47	0	284
Zea mays subsp. parviglumis	Eukaryota	Streptophyta	Zea	425	0	0	32	0	12
Ziziphus jujuba	Eukaryota	Streptophyta	Ziziphus	16	0	0	1	0	1
Acaryochloris marina MBIC11017	Bacteria	Cyanobacteria	Acaryochloris	8172	0	0	0	0	20
Acetivibrio cellulolyticus	Bacteria	Firmicutes	Acetivibrio	6	2	2	0	1	0
Acholeplasma laidlawii PG-8A	Bacteria	Tenericutes	Acholeplasma	1380	0	0	2	0	17
Acidiphilium cryptum JF-5	Bacteria	Proteobacteria	Acidiphilium	3521	0	0	0	0	13
Acidithiobacillus ferrooxidans ATCC 23270	Bacteria	Proteobacteria	Acidithiobacillus	1	0	0	0	0	8
Acidithiobacillus ferrooxidans ATCC 53993	Bacteria	Proteobacteria	Acidithiobacillus	2747	0	0	0	0	8
Acidobacteria bacterium Ellin345	Bacteria	Acidobacteria	-	4771	0	0	4	0	55
Acidothermus cellulolyticus 11B	Bacteria	Actinobacteria	Acidothermus	2157	0	0	11	0	19
Acidovorax citrulli AAC00-1	Bacteria	Proteobacteria	Acidovorax	4602	0	0	2	0	17
Acidovorax sp. JS42	Bacteria	Proteobacteria	Acidovorax	4046	0	0	0	0	5
Acinetobacter baumannii	Bacteria	Proteobacteria	Acinetobacter	738	0	0	0	0	2
Acinetobacter baumannii AB0057	Bacteria	Proteobacteria	Acinetobacter	3732	0	0	0	0	2
Acinetobacter baumannii AB307-0294	Bacteria	Proteobacteria	Acinetobacter	3453	0	0	0	0	2
Acinetobacter baumannii ACICU	Bacteria	Proteobacteria	Acinetobacter	3745	0	0	0	0	2
Acinetobacter baumannii ATCC 17978	Bacteria	Proteobacteria	Acinetobacter	3798	0	0	0	0	4
Acinetobacter baumannii AYE	Bacteria	Proteobacteria	Acinetobacter	3652	0	0	0	0	2
Acinetobacter baumannii SDF	Bacteria	Proteobacteria	Acinetobacter	2767	0	0	0	0	3
Acinetobacter sp. ADP1	Bacteria	Proteobacteria	Acinetobacter	3331	0	0	0	0	2
Actinobacillus pleuropneumoniae	Bacteria	Proteobacteria	Actinobacillus	350	0	0	0	0	2
Actinobacillus pleuropneumoniae L20	Bacteria	Proteobacteria	Actinobacillus	2004	0	0	0	0	10
Actinobacillus pleuropneumoniae serovar 3 str. JL03	Bacteria	Proteobacteria	Actinobacillus	2026	0	0	0	0	9
Actinobacillus pleuropneumoniae serovar 7 str. AP76	Bacteria	Proteobacteria	Actinobacillus	2113	0	0	0	0	9
Actinobacillus succinogenes 130Z	Bacteria	Proteobacteria	Actinobacillus	2077	0	0	0	0	13
Actinomadura sp.	Bacteria	Actinobacteria	Actinomadura	1	0	0	1	0	0
Actinomyces naeslundii	Bacteria	Actinobacteria	Actinomyces	58	0	0	0	0	3
Actinomyces odontolyticus ATCC 17982	Bacteria	Actinobacteria	Actinomyces	2150	0	0	0	0	22
Actinomyces sp. 40	Bacteria	Actinobacteria	Actinomyces	1	0	0	1	0	0
Actinoplanes missouriensis	Bacteria	Actinobacteria	Actinoplanes	8	0	0	0	0	2
Actinoplanes sp. SE50/110	Bacteria	Actinobacteria	Actinoplanes	28	0	0	4	0	1
Actinoplanes sp. SN223/29	Bacteria	Actinobacteria	Actinoplanes	11	0	0	0	0	4
Aeromicrobium erythreum	Bacteria	Actinobacteria	Aeromicrobium	39	0	0	1	0	0
Aeromonas hydrophila	Bacteria	Proteobacteria	Aeromonas	1017	0	0	8	0	7
Aeromonas hydrophila subsp. hydrophila ATCC 7966	Bacteria	Proteobacteria	Aeromonas	4122	0	0	6	0	24
Aeromonas punctata	Bacteria	Proteobacteria	Aeromonas	237	0	0	5	0	6
Aeromonas salmonicida subsp. salmonicida A449	Bacteria	Proteobacteria	Aeromonas	4315	0	0	6	0	24
Aeromonas sp.	Bacteria	Proteobacteria	Aeromonas	10	0	0	2	0	0
Aeromonas sp. 10S-24	Bacteria	Proteobacteria	Aeromonas	3	0	0	2	0	0
Agrobacterium tumefaciens	Bacteria	Proteobacteria	Agrobacterium	1317	0	0	1	0	6
Agrobacterium tumefaciens str. C58	Bacteria	Proteobacteria	Agrobacterium	5357	0	0	0	0	29
Agrobacterium vitis	Bacteria	Proteobacteria	Agrobacterium	168	0	0	0	0	3
Akkermansia muciniphila ATCC BAA-835	Bacteria	Verrucomicrobia	Akkermansia	2137	0	0	7	0	34
Algoriphagus sp. PR1	Bacteria	Bacteroidetes	Algoriphagus	4208	0	0	1	0	48
Alicyclobacillus acidocaldarius	Bacteria	Firmicutes	Alicyclobacillus	10	0	0	0	0	3
Alicyclobacillus acidocaldarius LAA1	Bacteria	Firmicutes	Alicyclobacillus	3028	0	0	4	0	11
Alicyclobacillus acidocaldarius subsp. acidocaldarius	Bacteria	Firmicutes	Alicyclobacillus	42	0	0	1	0	6
Aliivibrio salmonicida LFI1238	Bacteria	Proteobacteria	Aliivibrio	3516	0	0	2	0	16
Alistipes putredinis DSM 17216	Bacteria	Bacteroidetes	Alistipes	2720	0	0	1	0	7
Alkalilimnicola ehrlichei MLHE-1	Bacteria	Proteobacteria	Alkalilimnicola	2862	0	0	0	0	6
Alkaliphilus metalliredigens QYMF	Bacteria	Firmicutes	Alkaliphilus	4467	0	0	0	0	13
Alkaliphilus oremlandii OhILAs	Bacteria	Firmicutes	Alkaliphilus	2828	0	0	1	0	5
alpha proteobacterium BAL199	Bacteria	Proteobacteria	-	5881	0	0	0	0	3
Alteromonadales bacterium TW-7	Bacteria	Proteobacteria	-	3780	0	0	2	0	21
Alteromonas macleodii &amp;apos;Deep ecotype&amp;apos;	Bacteria	Proteobacteria	Alteromonas	4049	0	0	1	0	20
Amycolatopsis orientalis	Bacteria	Actinobacteria	Amycolatopsis	127	0	0	1	0	3
Anabaena variabilis ATCC 29413	Bacteria	Cyanobacteria	Anabaena	5643	0	0	1	0	22
Anaerobranca gottschalkii	Bacteria	Firmicutes	Anaerobranca	5	0	0	2	0	3
Anaerobranca horikoshii	Bacteria	Firmicutes	Anaerobranca	1	0	0	1	0	0
Anaerocellum thermophilum	Bacteria	Firmicutes	Anaerocellum	12	0	0	3	0	1
Anaerocellum thermophilum DSM 6725	Bacteria	Firmicutes	Anaerocellum	2903	0	0	11	0	43
Anaerococcus hydrogenalis DSM 7454	Bacteria	Firmicutes	Anaerococcus	2070	0	0	0	0	10
Anaerofustis stercorihominis DSM 17244	Bacteria	Firmicutes	Anaerofustis	2331	0	0	1	0	2
Anaeromyxobacter dehalogenans 2CP-C	Bacteria	Proteobacteria	Anaeromyxobacter	4345	0	0	0	0	21
Anaeromyxobacter sp. Fw109-5	Bacteria	Proteobacteria	Anaeromyxobacter	4461	0	0	0	0	20
Anaeromyxobacter sp. K	Bacteria	Proteobacteria	Anaeromyxobacter	4444	0	0	0	0	20
Anaerostipes caccae DSM 14662	Bacteria	Firmicutes	Anaerostipes	3743	0	0	1	0	19
Anaerotruncus colihominis DSM 17241	Bacteria	Firmicutes	Anaerotruncus	4423	0	0	0	0	11
Anoxybacillus flavithermus	Bacteria	Firmicutes	Anoxybacillus	5	0	0	1	0	0
Anoxybacillus flavithermus WK1	Bacteria	Firmicutes	Anoxybacillus	2819	0	0	1	0	14
Aquifex aeolicus	Bacteria	Aquificae	Aquifex	1556	0	0	0	0	4
Arcobacter butzleri RM4018	Bacteria	Proteobacteria	Arcobacter	2254	0	0	0	0	4
Aromatoleum aromaticum EbN1	Bacteria	Proteobacteria	Aromatoleum	4494	0	0	0	0	12
Arthrobacter aurescens TC1	Bacteria	Actinobacteria	Arthrobacter	4564	0	0	2	0	48
Arthrobacter globiformis	Bacteria	Actinobacteria	Arthrobacter	51	0	0	2	0	8
Arthrobacter nicotinovorans	Bacteria	Actinobacteria	Arthrobacter	186	0	0	0	0	3
Arthrobacter ramosus	Bacteria	Actinobacteria	Arthrobacter	3	0	0	0	0	2
Arthrobacter sp.	Bacteria	Actinobacteria	Arthrobacter	29	0	0	3	0	2
Arthrobacter sp. FB24	Bacteria	Actinobacteria	Arthrobacter	4453	0	0	0	0	47
Arthrobacter sp. Q36	Bacteria	Actinobacteria	Arthrobacter	5	0	0	0	0	4
Arthrospira maxima CS-328	Bacteria	Cyanobacteria	Arthrospira	5505	0	0	0	0	18
Aurantimonas sp. SI85-9A1	Bacteria	Proteobacteria	Aurantimonas	1	0	0	0	0	16
Azoarcus sp. BH72	Bacteria	Proteobacteria	Azoarcus	3989	0	0	0	0	16
Azorhizobium caulinodans ORS 571	Bacteria	Proteobacteria	Azorhizobium	4708	0	0	1	0	13
Azospirillum irakense	Bacteria	Proteobacteria	Azospirillum	9	0	0	0	0	4
Azotobacter vinelandii DJ	Bacteria	Proteobacteria	Azotobacter	4936	0	0	0	0	19
Bacillus acidopullulyticus	Bacteria	Firmicutes	Bacillus	4	0	0	1	0	0
Bacillus agaradhaerens	Bacteria	Firmicutes	Bacillus	6	0	0	2	0	3
Bacillus akibai	Bacteria	Firmicutes	Bacillus	1	0	0	1	0	0
Bacillus amyloliquefaciens	Bacteria	Firmicutes	Bacillus	369	0	0	6	0	14
Bacillus amyloliquefaciens FZB42	Bacteria	Firmicutes	Bacillus	3692	0	0	4	0	28
Bacillus anthracis	Bacteria	Firmicutes	Bacillus	6775	0	0	4	0	17
Bacillus anthracis str. A0174	Bacteria	Firmicutes	Bacillus	5197	0	0	4	0	13
Bacillus anthracis str. A0193	Bacteria	Firmicutes	Bacillus	5305	0	0	4	0	14
Bacillus anthracis str. A0389	Bacteria	Firmicutes	Bacillus	5295	0	0	4	0	13
Bacillus anthracis str. A0442	Bacteria	Firmicutes	Bacillus	5255	0	0	3	0	11
Bacillus anthracis str. A0465	Bacteria	Firmicutes	Bacillus	5296	0	0	3	0	11
Bacillus anthracis str. A0488	Bacteria	Firmicutes	Bacillus	5283	0	0	4	0	13
Bacillus anthracis Tsiankovskii-I	Bacteria	Firmicutes	Bacillus	5192	0	0	4	0	15
Bacillus cellulosilyticus	Bacteria	Firmicutes	Bacillus	3	0	0	3	0	0
Bacillus cereus	Bacteria	Firmicutes	Bacillus	1467	0	0	6	0	16
Bacillus cereus 03BB108	Bacteria	Firmicutes	Bacillus	5880	0	0	4	0	17
Bacillus cereus AH1134	Bacteria	Firmicutes	Bacillus	5920	0	0	4	0	19
Bacillus cereus AH187	Bacteria	Firmicutes	Bacillus	5760	0	0	4	0	13
Bacillus cereus AH820	Bacteria	Firmicutes	Bacillus	5798	0	0	4	0	17
Bacillus cereus ATCC 10987	Bacteria	Firmicutes	Bacillus	5834	0	0	4	0	13
Bacillus cereus ATCC 14579	Bacteria	Firmicutes	Bacillus	5248	0	0	4	0	20
Bacillus cereus B4264	Bacteria	Firmicutes	Bacillus	5394	0	0	4	0	18
Bacillus cereus E33L	Bacteria	Firmicutes	Bacillus	5638	0	0	4	0	18
Bacillus cereus G9241	Bacteria	Firmicutes	Bacillus	5899	0	0	4	0	16
Bacillus cereus G9842	Bacteria	Firmicutes	Bacillus	5844	0	0	4	0	18
Bacillus cereus H3081.97	Bacteria	Firmicutes	Bacillus	5333	0	0	4	0	11
Bacillus cereus NVH0597-99	Bacteria	Firmicutes	Bacillus	5261	0	0	4	0	17
Bacillus cereus subsp. cytotoxis NVH 391-98	Bacteria	Firmicutes	Bacillus	3840	0	0	3	0	11
Bacillus cereus W	Bacteria	Firmicutes	Bacillus	5153	0	0	4	0	16
Bacillus cf. pumilus SG2	Bacteria	Firmicutes	Bacillus	2	0	0	1	0	1
Bacillus circulans	Bacteria	Firmicutes	Bacillus	116	0	0	10	0	25
Bacillus clarkii	Bacteria	Firmicutes	Bacillus	3	0	0	1	0	0
Bacillus clausii KSM-K16	Bacteria	Firmicutes	Bacillus	4082	0	0	4	0	34
Bacillus coagulans	Bacteria	Firmicutes	Bacillus	34	0	0	0	0	3
Bacillus coagulans 36D1	Bacteria	Firmicutes	Bacillus	2669	0	0	2	0	19
Bacillus firmus	Bacteria	Firmicutes	Bacillus	80	0	0	0	0	4
Bacillus flavocaldarius	Bacteria	Firmicutes	Bacillus	2	0	0	0	0	2
Bacillus halodurans	Bacteria	Firmicutes	Bacillus	4196	0	0	12	0	45
Bacillus licheniformis	Bacteria	Firmicutes	Bacillus	398	0	0	14	0	29
Bacillus licheniformis ATCC 14580	Bacteria	Firmicutes	Bacillus	4679	0	0	12	0	48
Bacillus megaterium	Bacteria	Firmicutes	Bacillus	369	0	0	2	0	6
Bacillus ohbensis	Bacteria	Firmicutes	Bacillus	1	0	0	1	0	0
Bacillus pumilus	Bacteria	Firmicutes	Bacillus	118	0	0	6	0	15
Bacillus pumilus ATCC 7061	Bacteria	Firmicutes	Bacillus	3899	0	0	2	0	28
Bacillus pumilus SAFR-032	Bacteria	Firmicutes	Bacillus	3676	0	0	3	0	26
Bacillus selenitireducens MLS10	Bacteria	Firmicutes	Bacillus	3342	0	0	2	0	29
Bacillus sp.	Bacteria	Firmicutes	Bacillus	94	0	0	11	0	10
Bacillus sp. 1011	Bacteria	Firmicutes	Bacillus	1	0	0	1	0	0
Bacillus sp. 1-1	Bacteria	Firmicutes	Bacillus	1	0	0	1	0	0
Bacillus sp. 17-1	Bacteria	Firmicutes	Bacillus	1	0	0	1	0	0
Bacillus sp. 38-2	Bacteria	Firmicutes	Bacillus	1	0	0	1	0	0
Bacillus sp. 41M-1	Bacteria	Firmicutes	Bacillus	1	0	0	1	0	0
Bacillus sp. 6.3.3	Bacteria	Firmicutes	Bacillus	1	0	0	1	0	0
Bacillus sp. 79-23	Bacteria	Firmicutes	Bacillus	1	0	0	1	0	0
Bacillus sp. AC-1	Bacteria	Firmicutes	Bacillus	1	0	0	1	0	0
Bacillus sp. B1018	Bacteria	Firmicutes	Bacillus	1	0	0	1	0	0
Bacillus sp. B14905	Bacteria	Firmicutes	Bacillus	4605	0	0	3	0	5
Bacillus sp. BL-31	Bacteria	Firmicutes	Bacillus	1	0	0	1	0	0
Bacillus sp. CY1-3	Bacteria	Firmicutes	Bacillus	1	0	0	1	0	0
Bacillus sp. DAU101	Bacteria	Firmicutes	Bacillus	3	0	0	1	0	1
Bacillus sp. G1-2004	Bacteria	Firmicutes	Bacillus	1	0	0	1	0	0
Bacillus sp. G-825-6	Bacteria	Firmicutes	Bacillus	3	0	0	1	0	0
Bacillus sp. GL1	Bacteria	Firmicutes	Bacillus	6	0	0	0	0	4
Bacillus sp. HB104	Bacteria	Firmicutes	Bacillus	1	0	0	1	0	0
Bacillus sp. HY2-3	Bacteria	Firmicutes	Bacillus	1	0	0	1	0	0
Bacillus sp. I-5	Bacteria	Firmicutes	Bacillus	1	0	0	1	0	0
Bacillus sp. JAMB750	Bacteria	Firmicutes	Bacillus	1	0	0	1	0	0
Bacillus sp. KC201	Bacteria	Firmicutes	Bacillus	1	0	0	1	0	0
Bacillus sp. KK-1	Bacteria	Firmicutes	Bacillus	2	0	0	0	0	2
Bacillus sp. KR-8104	Bacteria	Firmicutes	Bacillus	1	0	0	0	0	2
Bacillus sp. KSM-1876	Bacteria	Firmicutes	Bacillus	2	0	0	2	0	0
Bacillus sp. KSM-522	Bacteria	Firmicutes	Bacillus	1	0	0	1	0	0
Bacillus sp. KSM-635	Bacteria	Firmicutes	Bacillus	1	0	0	1	0	0
Bacillus sp. KSM-64	Bacteria	Firmicutes	Bacillus	2	0	0	1	0	0
Bacillus sp. KSM-N252	Bacteria	Firmicutes	Bacillus	1	0	0	1	0	0
Bacillus sp. N-227	Bacteria	Firmicutes	Bacillus	1	0	0	1	0	0
Bacillus sp. NBL420	Bacteria	Firmicutes	Bacillus	2	0	0	1	0	1
Bacillus sp. NRRL B-14911	Bacteria	Firmicutes	Bacillus	5689	0	0	4	0	31
Bacillus sp. NW-2004a	Bacteria	Firmicutes	Bacillus	1	0	0	1	0	0
Bacillus sp. NW-2004b	Bacteria	Firmicutes	Bacillus	1	0	0	1	0	0
Bacillus sp. SG-1	Bacteria	Firmicutes	Bacillus	4305	0	0	1	0	17
Bacillus sp. TS1-1	Bacteria	Firmicutes	Bacillus	1	0	0	1	0	0
Bacillus sp. TS-23	Bacteria	Firmicutes	Bacillus	4	0	0	1	0	0
Bacillus sp. US149	Bacteria	Firmicutes	Bacillus	1	0	0	1	0	0
Bacillus sp. WPD616	Bacteria	Firmicutes	Bacillus	1	0	0	1	0	0
Bacillus sp. WRD-2	Bacteria	Firmicutes	Bacillus	2	0	0	1	0	0
Bacillus sp. WS06	Bacteria	Firmicutes	Bacillus	2	0	0	1	0	1
Bacillus sp. XAL601	Bacteria	Firmicutes	Bacillus	1	0	0	1	0	0
Bacillus sp. YA-335	Bacteria	Firmicutes	Bacillus	1	0	0	1	0	0
Bacillus sp. ZW2531-1	Bacteria	Firmicutes	Bacillus	2	0	0	1	0	1
Bacillus subtilis	Bacteria	Firmicutes	Bacillus	5219	0	0	32	0	80
Bacillus thermoalkalophilus	Bacteria	Firmicutes	Bacillus	2	0	0	1	0	0
Bacillus thermoamyloliquefaciens	Bacteria	Firmicutes	Bacillus	4	0	0	0	0	2
Bacillus thuringiensis	Bacteria	Firmicutes	Bacillus	1028	0	0	8	0	3
Bacillus thuringiensis serovar alesti	Bacteria	Firmicutes	Bacillus	32	0	0	1	0	1
Bacillus thuringiensis serovar canadensis	Bacteria	Firmicutes	Bacillus	25	0	0	1	0	1
Bacillus thuringiensis serovar colmeri	Bacteria	Firmicutes	Bacillus	9	0	0	1	0	1
Bacillus thuringiensis serovar entomocidus	Bacteria	Firmicutes	Bacillus	31	0	0	1	0	0
Bacillus thuringiensis serovar israelensis	Bacteria	Firmicutes	Bacillus	158	0	0	1	0	1
Bacillus thuringiensis serovar israelensis ATCC 35646	Bacteria	Firmicutes	Bacillus	6129	0	0	2	0	22
Bacillus thuringiensis serovar konkukian	Bacteria	Firmicutes	Bacillus	5174	0	0	4	0	16
Bacillus thuringiensis serovar kurstaki	Bacteria	Firmicutes	Bacillus	206	0	0	3	0	0
Bacillus thuringiensis serovar morrisoni	Bacteria	Firmicutes	Bacillus	42	0	0	1	0	1
Bacillus thuringiensis serovar sotto	Bacteria	Firmicutes	Bacillus	27	0	0	1	0	1
Bacillus thuringiensis serovar toumanoffi	Bacteria	Firmicutes	Bacillus	11	0	0	1	0	0
Bacillus thuringiensis str. Al Hakam	Bacteria	Firmicutes	Bacillus	4792	0	0	4	0	15
Bacillus weihenstephanensis KBAB4	Bacteria	Firmicutes	Bacillus	5650	0	0	4	0	15
bacterium Ellin514	Bacteria	Verrucomicrobia	-	6395	0	0	5	0	87
Bacteroides caccae ATCC 43185	Bacteria	Bacteroidetes	Bacteroides	3837	0	0	13	0	97
Bacteroides capillosus ATCC 29799	Bacteria	Bacteroidetes	Bacteroides	4807	0	0	1	0	38
Bacteroides cellulosolvens	Bacteria	Firmicutes	-	4	1	1	0	1	0
Bacteroides coprocola DSM 17136	Bacteria	Bacteroidetes	Bacteroides	4097	0	0	10	0	108
Bacteroides dorei DSM 17855	Bacteria	Bacteroidetes	Bacteroides	4966	0	0	12	0	148
Bacteroides eggerthii DSM 20697	Bacteria	Bacteroidetes	Bacteroides	3711	0	0	11	0	97
Bacteroides finegoldii DSM 17565	Bacteria	Bacteroidetes	Bacteroides	4445	0	0	12	0	110
Bacteroides fragilis	Bacteria	Bacteroidetes	Bacteroides	4921	0	0	21	0	96
Bacteroides fragilis NCTC 9343	Bacteria	Bacteroidetes	Bacteroides	4234	0	0	19	0	93
Bacteroides intestinalis DSM 17393	Bacteria	Bacteroidetes	Bacteroides	4894	0	0	31	0	219
Bacteroides ovatus	Bacteria	Bacteroidetes	Bacteroides	35	0	0	0	0	7
Bacteroides ovatus ATCC 8483	Bacteria	Bacteroidetes	Bacteroides	5502	0	0	22	0	225
Bacteroides pectinophilus ATCC 43243	Bacteria	Bacteroidetes	Bacteroides	3243	0	0	1	0	17
Bacteroides plebeius DSM 17135	Bacteria	Bacteroidetes	Bacteroides	3864	0	0	13	0	120
Bacteroides stercoris ATCC 43183	Bacteria	Bacteroidetes	Bacteroides	3721	0	0	6	0	62
Bacteroides thetaiotaomicron	Bacteria	Bacteroidetes	Bacteroides	4844	0	0	27	0	186
Bacteroides uniformis ATCC 8492	Bacteria	Bacteroidetes	Bacteroides	4619	0	0	17	0	129
Bacteroides vulgatus ATCC 8482	Bacteria	Bacteroidetes	Bacteroides	3982	0	0	13	0	125
Bartonella bacilliformis KC583	Bacteria	Proteobacteria	Bartonella	1255	0	0	0	0	2
Bartonella henselae	Bacteria	Proteobacteria	Bartonella	1585	0	0	0	0	6
Bartonella quintana	Bacteria	Proteobacteria	Bartonella	1170	0	0	0	0	2
Bartonella tribocorum CIP 105476	Bacteria	Proteobacteria	Bartonella	1962	0	0	0	0	6
Bdellovibrio bacteriovorus	Bacteria	Proteobacteria	Bdellovibrio	3624	0	0	0	0	6
Beggiatoa sp. PS	Bacteria	Proteobacteria	Beggiatoa	6644	0	0	0	0	9
Beggiatoa sp. SS	Bacteria	Proteobacteria	Beggiatoa	1437	0	0	0	0	3
Beijerinckia indica subsp. indica ATCC 9039	Bacteria	Proteobacteria	Beijerinckia	3774	0	0	0	0	12
Bermanella marisrubri	Bacteria	Proteobacteria	Bermanella	3303	0	0	0	0	3
beta proteobacterium KB13	Bacteria	Proteobacteria	-	1317	0	0	0	0	3
Bifidobacterium adolescentis	Bacteria	Actinobacteria	Bifidobacterium	47	0	0	0	0	10
Bifidobacterium adolescentis ATCC 15703	Bacteria	Actinobacteria	Bifidobacterium	1628	0	0	2	0	46
Bifidobacterium adolescentis L2-32	Bacteria	Actinobacteria	Bifidobacterium	2414	0	0	7	0	51
Bifidobacterium animalis	Bacteria	Actinobacteria	Bifidobacterium	70	0	0	0	0	2
Bifidobacterium animalis subsp. lactis HN019	Bacteria	Actinobacteria	Bifidobacterium	1578	0	0	1	0	30
Bifidobacterium bifidum	Bacteria	Actinobacteria	Bifidobacterium	63	0	0	1	0	2
Bifidobacterium bifidum JCM 1254	Bacteria	Actinobacteria	Bifidobacterium	1	0	0	1	0	0
Bifidobacterium bifidum NCIMB 41171	Bacteria	Actinobacteria	Bifidobacterium	10	0	0	1	0	4
Bifidobacterium breve	Bacteria	Actinobacteria	Bifidobacterium	117	0	0	1	0	9
Bifidobacterium catenulatum DSM 16992	Bacteria	Actinobacteria	Bifidobacterium	1950	0	0	0	0	48
Bifidobacterium dentium ATCC 27678	Bacteria	Actinobacteria	Bifidobacterium	2416	0	0	2	0	71
Bifidobacterium longum	Bacteria	Actinobacteria	Bifidobacterium	1830	0	0	3	0	36
Bifidobacterium longum DJO10A	Bacteria	Actinobacteria	Bifidobacterium	1980	0	0	4	0	38
Bifidobacterium longum subsp. infantis	Bacteria	Actinobacteria	Bifidobacterium	48	0	0	0	0	3
Bifidobacterium longum subsp. infantis ATCC 15697	Bacteria	Actinobacteria	Bifidobacterium	2399	0	0	4	0	32
Bifidobacterium pseudocatenulatum DSM 20438	Bacteria	Actinobacteria	Bifidobacterium	2125	0	0	1	0	54
Bifidobacterium pseudolongum	Bacteria	Actinobacteria	Bifidobacterium	4	0	0	0	0	2
Blastopirellula marina DSM 3645	Bacteria	Planctomycetes	Blastopirellula	6010	0	0	1	0	13
Bordetella avium 197N	Bacteria	Proteobacteria	Bordetella	3372	0	0	0	0	6
Bordetella bronchiseptica	Bacteria	Proteobacteria	Bordetella	5499	0	0	0	0	11
Bordetella parapertussis	Bacteria	Proteobacteria	Bordetella	4217	0	0	0	0	8
Bordetella pertussis	Bacteria	Proteobacteria	Bordetella	3456	0	0	0	0	9
Bordetella petrii DSM 12804	Bacteria	Proteobacteria	Bordetella	4912	0	0	0	0	13
Borrelia afzelii PKo	Bacteria	Spirochaetes	Borrelia	1266	0	0	0	0	4
Borrelia burgdorferi	Bacteria	Spirochaetes	Borrelia	3190	0	0	0	0	5
Borrelia burgdorferi ZS7	Bacteria	Spirochaetes	Borrelia	9	0	0	0	0	4
Borrelia duttonii Ly	Bacteria	Spirochaetes	Borrelia	1287	0	0	0	0	4
Borrelia garinii	Bacteria	Spirochaetes	Borrelia	1706	0	0	0	0	4
Borrelia hermsii DAH	Bacteria	Spirochaetes	Borrelia	882	0	0	0	0	4
Borrelia recurrentis A1	Bacteria	Spirochaetes	Borrelia	977	0	0	0	0	3
Brachybacterium sp. LB25	Bacteria	Actinobacteria	Brachybacterium	1	0	0	1	0	0
Bradyrhizobium japonicum	Bacteria	Proteobacteria	Bradyrhizobium	8750	0	0	0	0	20
Bradyrhizobium sp. BTAi1	Bacteria	Proteobacteria	Bradyrhizobium	7570	0	0	0	0	15
Bradyrhizobium sp. ORS278	Bacteria	Proteobacteria	Bradyrhizobium	6711	0	0	0	0	19
Brevibacillus brevis	Bacteria	Firmicutes	Brevibacillus	41	0	0	1	0	2
Brevibacterium fuscum var. dextranlyticum	Bacteria	Actinobacteria	Brevibacterium	7	0	0	0	0	3
Brevibacterium helvolum	Bacteria	Actinobacteria	Brevibacterium	3	0	0	0	0	3
Brevundimonas sp. BAL3	Bacteria	Proteobacteria	Brevundimonas	3452	0	0	1	0	25
Brucella abortus	Bacteria	Proteobacteria	Brucella	3297	0	0	0	0	5
Brucella abortus S19	Bacteria	Proteobacteria	Brucella	2996	0	0	0	0	6
Brucella canis ATCC 23365	Bacteria	Proteobacteria	Brucella	3238	0	0	0	0	5
Brucella melitensis	Bacteria	Proteobacteria	Brucella	3304	0	0	0	0	6
Brucella melitensis biovar Abortus 2308	Bacteria	Proteobacteria	Brucella	3024	0	0	0	0	5
Brucella ovis ATCC 25840	Bacteria	Proteobacteria	Brucella	2820	0	0	0	0	5
Brucella suis	Bacteria	Proteobacteria	Brucella	3377	0	0	0	0	5
Brucella suis ATCC 23445	Bacteria	Proteobacteria	Brucella	3223	0	0	0	0	5
Burkholderia ambifaria AMMD	Bacteria	Proteobacteria	Burkholderia	6607	0	0	2	0	30
Burkholderia ambifaria IOP40-10	Bacteria	Proteobacteria	Burkholderia	6923	0	0	0	0	24
Burkholderia ambifaria MC40-6	Bacteria	Proteobacteria	Burkholderia	6690	0	0	1	0	26
Burkholderia ambifaria MEX-5	Bacteria	Proteobacteria	Burkholderia	7124	0	0	3	0	21
Burkholderia cenocepacia AU 1054	Bacteria	Proteobacteria	Burkholderia	6450	0	0	1	0	30
Burkholderia cenocepacia HI2424	Bacteria	Proteobacteria	Burkholderia	6898	0	0	1	0	32
Burkholderia cenocepacia J2315	Bacteria	Proteobacteria	Burkholderia	6993	0	0	1	0	23
Burkholderia cenocepacia MC0-3	Bacteria	Proteobacteria	Burkholderia	6986	0	0	1	0	26
Burkholderia cenocepacia PC184	Bacteria	Proteobacteria	Burkholderia	5524	0	0	0	0	15
Burkholderia cepacia	Bacteria	Proteobacteria	Burkholderia	561	0	0	1	0	1
Burkholderia dolosa AUO158	Bacteria	Proteobacteria	Burkholderia	4794	0	0	2	0	17
Burkholderia gladioli	Bacteria	Proteobacteria	Burkholderia	27	0	0	1	0	1
Burkholderia glumae	Bacteria	Proteobacteria	Burkholderia	82	0	0	0	0	3
Burkholderia graminis C4D1M	Bacteria	Proteobacteria	Burkholderia	6724	0	0	0	0	26
Burkholderia mallei	Bacteria	Proteobacteria	Burkholderia	4831	0	0	1	0	15
Burkholderia mallei 2002721280	Bacteria	Proteobacteria	Burkholderia	4671	0	0	1	0	14
Burkholderia mallei ATCC 10399	Bacteria	Proteobacteria	Burkholderia	5058	0	0	1	0	14
Burkholderia mallei FMH	Bacteria	Proteobacteria	Burkholderia	4956	0	0	1	0	13
Burkholderia mallei JHU	Bacteria	Proteobacteria	Burkholderia	4917	0	0	1	0	12
Burkholderia mallei NCTC 10229	Bacteria	Proteobacteria	Burkholderia	5309	0	0	1	0	19
Burkholderia mallei NCTC 10247	Bacteria	Proteobacteria	Burkholderia	5619	0	0	1	0	19
Burkholderia mallei SAVP1	Bacteria	Proteobacteria	Burkholderia	4981	0	0	1	0	18
Burkholderia multivorans ATCC 17616	Bacteria	Proteobacteria	Burkholderia	7219	0	0	0	0	25
Burkholderia phymatum STM815	Bacteria	Proteobacteria	Burkholderia	7463	0	0	1	0	27
Burkholderia phytofirmans PsJN	Bacteria	Proteobacteria	Burkholderia	7197	0	0	0	0	21
Burkholderia pseudomallei	Bacteria	Proteobacteria	Burkholderia	6026	0	0	2	0	20
Burkholderia pseudomallei 1106a	Bacteria	Proteobacteria	Burkholderia	7147	0	0	2	0	22
Burkholderia pseudomallei 1655	Bacteria	Proteobacteria	Burkholderia	6288	0	0	2	0	21
Burkholderia pseudomallei 1710b	Bacteria	Proteobacteria	Burkholderia	6329	0	0	2	0	22
Burkholderia pseudomallei 305	Bacteria	Proteobacteria	Burkholderia	7349	0	0	2	0	21
Burkholderia pseudomallei 406e	Bacteria	Proteobacteria	Burkholderia	6294	0	0	1	0	19
Burkholderia pseudomallei 576	Bacteria	Proteobacteria	Burkholderia	7371	0	0	2	0	22
Burkholderia pseudomallei 668	Bacteria	Proteobacteria	Burkholderia	7215	0	0	2	0	24
Burkholderia pseudomallei Pasteur 52237	Bacteria	Proteobacteria	Burkholderia	6613	0	0	2	0	20
Burkholderia pseudomallei S13	Bacteria	Proteobacteria	Burkholderia	6662	0	0	1	0	21
Burkholderia sp. 383	Bacteria	Proteobacteria	Burkholderia	7715	0	0	1	0	21
Burkholderia sp. H160	Bacteria	Proteobacteria	Burkholderia	7459	0	0	0	0	38
Burkholderia thailandensis E264	Bacteria	Proteobacteria	Burkholderia	5562	0	0	2	0	17
Burkholderia vietnamiensis G4	Bacteria	Proteobacteria	Burkholderia	7410	0	0	1	0	24
Burkholderia xenovorans LB400	Bacteria	Proteobacteria	Burkholderia	8592	0	0	0	0	17
Butyrivibrio fibrisolvens	Bacteria	Firmicutes	Butyrivibrio	102	0	0	1	0	28
Caldibacillus cellulovorans	Bacteria	Firmicutes	Caldibacillus	6	0	0	2	0	0
Caldicellulosiruptor saccharolyticus	Bacteria	Firmicutes	Caldicellulosiruptor	29	0	0	7	0	7
Caldicellulosiruptor saccharolyticus DSM 8903	Bacteria	Firmicutes	Caldicellulosiruptor	2625	0	0	11	0	42
Caldicellulosiruptor sp. Rt69B.1	Bacteria	Firmicutes	Caldicellulosiruptor	3	0	0	3	0	0
Caldicellulosiruptor sp. Rt8B.4	Bacteria	Firmicutes	Caldicellulosiruptor	6	0	0	1	0	0
Caldicellulosiruptor sp. Tok7B.1	Bacteria	Firmicutes	Caldicellulosiruptor	14	0	0	3	0	5
Campylobacter fetus subsp. fetus 82-40	Bacteria	Proteobacteria	Campylobacter	1715	0	0	0	0	2
Campylobacterales bacterium GD 1	Bacteria	Proteobacteria	-	2736	0	0	0	0	2
Candidatus Amoebophilus asiaticus 5a2	Bacteria	Bacteroidetes	Candidatus Amoebophilus	1244	0	0	0	0	2
Candidatus Azobacteroides pseudotrichonymphae genomovar. CFP2	Bacteria	Bacteroidetes	Candidatus Azobacteroides	847	0	0	1	0	3
Candidatus Cloacamonas acidaminovorans	Bacteria	-	Candidatus Cloacamonas	1813	0	0	0	0	5
Candidatus Desulforudis audaxviator MP104C	Bacteria	Firmicutes	Candidatus Desulforudis	2136	0	0	0	0	7
Candidatus Kuenenia stuttgartiensis	Bacteria	Planctomycetes	Candidatus Kuenenia	4495	0	0	0	0	13
Candidatus Liberibacter asiaticus str. psy62	Bacteria	Proteobacteria	Candidatus Liberibacter	1120	0	0	0	0	2
Candidatus Pelagibacter sp. HTCC7211	Bacteria	Proteobacteria	Candidatus Pelagibacter	1447	0	0	0	0	2
Candidatus Protochlamydia amoebophila UWE25	Bacteria	Chlamydiae	Candidatus Protochlamydia	2024	0	0	0	0	5
Carboxydibrachium pacificum DSM 12653	Bacteria	Firmicutes	Carboxydibrachium	1657	0	0	1	0	17
Carnobacterium maltaromaticum	Bacteria	Firmicutes	Carnobacterium	55	0	0	0	0	3
Carnobacterium sp. AT7	Bacteria	Firmicutes	Carnobacterium	2384	0	0	3	0	28
Caulobacter sp. K31	Bacteria	Proteobacteria	Caulobacter	5373	0	0	7	0	49
Caulobacter vibrioides	Bacteria	Proteobacteria	Caulobacter	3788	0	0	1	0	35
Cellulomonas fimi	Bacteria	Actinobacteria	Cellulomonas	23	0	0	11	0	7
Cellulomonas flavigena	Bacteria	Actinobacteria	Cellulomonas	19	0	0	6	0	3
Cellulomonas sp. GM13	Bacteria	Actinobacteria	Cellulomonas	2	0	0	1	0	1
Cellulomonas uda	Bacteria	Actinobacteria	Cellulomonas	3	0	0	1	0	1
Cellulosimicrobium cellulans	Bacteria	Actinobacteria	Cellulosimicrobium	9	0	0	1	0	3
Cellvibrio japonicus	Bacteria	Proteobacteria	Cellvibrio	17	0	0	8	0	5
Cellvibrio japonicus Ueda107	Bacteria	Proteobacteria	Cellvibrio	3712	0	0	36	0	71
Cellvibrio mixtus	Bacteria	Proteobacteria	Cellvibrio	12	0	0	4	0	4
Chlamydia muridarum	Bacteria	Chlamydiae	Chlamydia	917	0	0	0	0	3
Chlamydia trachomatis	Bacteria	Chlamydiae	Chlamydia	2313	0	0	0	0	3
Chlamydia trachomatis 434/Bu	Bacteria	Chlamydiae	Chlamydia	883	0	0	0	0	3
Chlamydia trachomatis A/HAR-13	Bacteria	Chlamydiae	Chlamydia	919	0	0	0	0	3
Chlamydia trachomatis L2b/UCH-1/proctitis	Bacteria	Chlamydiae	Chlamydia	882	0	0	0	0	3
Chlamydophila abortus	Bacteria	Chlamydiae	Chlamydophila	976	0	0	0	0	3
Chlamydophila caviae	Bacteria	Chlamydiae	Chlamydophila	1014	0	0	0	0	3
Chlamydophila felis Fe/C-56	Bacteria	Chlamydiae	Chlamydophila	1013	0	0	0	0	3
Chlamydophila pneumoniae	Bacteria	Chlamydiae	Chlamydophila	1654	0	0	0	0	3
Chlorobaculum parvum NCIB 8327	Bacteria	Chlorobi	Chlorobaculum	2044	0	0	0	0	10
Chlorobaculum tepidum	Bacteria	Chlorobi	Chlorobaculum	2286	0	0	0	0	11
Chlorobium chlorochromatii CaD3	Bacteria	Chlorobi	Chlorobium	1991	0	0	0	0	9
Chlorobium ferrooxidans DSM 13031	Bacteria	Chlorobi	Chlorobium	2158	0	0	0	0	11
Chlorobium limicola DSM 245	Bacteria	Chlorobi	Chlorobium	2419	0	0	0	0	9
Chlorobium phaeobacteroides BS1	Bacteria	Chlorobi	Chlorobium	2434	0	0	0	0	10
Chlorobium phaeobacteroides DSM 266	Bacteria	Chlorobi	Chlorobium	2579	0	0	0	0	10
Chlorobium phaeovibrioides DSM 265	Bacteria	Chlorobi	Chlorobium	1750	0	0	0	0	9
Chloroflexus aurantiacus J-10-fl	Bacteria	Chloroflexi	Chloroflexus	3850	0	0	2	0	38
Chloroflexus sp. Y-400-fl	Bacteria	Chloroflexi	Chloroflexus	4432	0	0	2	0	40
Chloroherpeton thalassium ATCC 35110	Bacteria	Chlorobi	Chloroherpeton	2708	0	0	0	0	12
Chromobacterium sp. C-61	Bacteria	Proteobacteria	Chromobacterium	1	0	0	1	0	0
Chromobacterium violaceum	Bacteria	Proteobacteria	Chromobacterium	4436	0	0	8	0	11
Chromohalobacter salexigens DSM 3043	Bacteria	Proteobacteria	Chromohalobacter	3302	0	0	0	0	8
Chthoniobacter flavus Ellin428	Bacteria	Verrucomicrobia	Chthoniobacter	6705	0	0	0	0	39
Citrobacter freundii	Bacteria	Proteobacteria	Citrobacter	418	0	0	0	0	3
Citrobacter koseri ATCC BAA-895	Bacteria	Proteobacteria	Citrobacter	5019	0	0	2	0	33
Clavibacter michiganensis	Bacteria	Actinobacteria	Clavibacter	2	0	0	1	0	0
Clavibacter michiganensis subsp. michiganensis	Bacteria	Actinobacteria	Clavibacter	11	0	0	0	0	2
Clavibacter michiganensis subsp. michiganensis NCPPB 382	Bacteria	Actinobacteria	Clavibacter	3078	0	0	4	0	48
Clavibacter michiganensis subsp. sepedonicus	Bacteria	Actinobacteria	Clavibacter	3062	0	0	2	0	35
Clostridium acetobutylicum	Bacteria	Firmicutes	Clostridium	3884	0	1	7	7	49
Clostridium bartlettii DSM 16795	Bacteria	Firmicutes	Clostridium	2779	0	0	1	0	14
Clostridium beijerinckii NCIMB 8052	Bacteria	Firmicutes	Clostridium	5003	0	0	3	0	69
Clostridium bolteae ATCC BAA-613	Bacteria	Firmicutes	Clostridium	7274	0	0	4	0	50
Clostridium botulinum	Bacteria	Firmicutes	Clostridium	419	0	0	0	0	7
Clostridium botulinum A str. ATCC 19397	Bacteria	Firmicutes	Clostridium	3547	0	0	3	0	14
Clostridium botulinum A str. Hall	Bacteria	Firmicutes	Clostridium	4245	0	0	3	0	13
Clostridium botulinum A3 str. Loch Maree	Bacteria	Firmicutes	Clostridium	3982	0	0	3	0	14
Clostridium botulinum B str. Eklund 17B	Bacteria	Firmicutes	Clostridium	3525	0	0	3	0	29
Clostridium botulinum B1 str. Okra	Bacteria	Firmicutes	Clostridium	3850	0	0	3	0	14
Clostridium botulinum Bf	Bacteria	Firmicutes	Clostridium	3794	0	0	2	0	14
Clostridium botulinum C str. Eklund	Bacteria	Firmicutes	Clostridium	2552	0	0	1	0	7
Clostridium botulinum E3 str. Alaska E43	Bacteria	Firmicutes	Clostridium	3255	0	0	0	0	21
Clostridium botulinum F str. Langeland	Bacteria	Firmicutes	Clostridium	3659	0	0	3	0	15
Clostridium botulinum NCTC 2916	Bacteria	Firmicutes	Clostridium	3659	0	0	3	0	16
Clostridium butyricum 5521	Bacteria	Firmicutes	Clostridium	3799	0	0	6	0	47
Clostridium cellulolyticum	Bacteria	Firmicutes	Clostridium	35	0	1	1	10	0
Clostridium cellulolyticum H10	Bacteria	Firmicutes	Clostridium	3225	0	0	0	6	0
Clostridium cellulovorans	Bacteria	Firmicutes	Clostridium	41	0	1	3	10	2
Clostridium difficile 630	Bacteria	Firmicutes	Clostridium	3712	0	0	1	0	31
Clostridium hiranonis DSM 13275	Bacteria	Firmicutes	Clostridium	7	0	0	0	0	6
Clostridium hylemonae DSM 15053	Bacteria	Firmicutes	Clostridium	3764	0	0	3	0	18
Clostridium josui	Bacteria	Firmicutes	Clostridium	11	0	1	2	3	0
Clostridium kluyveri DSM 555	Bacteria	Firmicutes	Clostridium	3828	0	0	1	0	10
Clostridium leptum DSM 753	Bacteria	Firmicutes	Clostridium	3898	0	0	1	0	46
Clostridium longisporum	Bacteria	Firmicutes	Clostridium	8	0	0	1	0	1
Clostridium nexile DSM 1787	Bacteria	Firmicutes	Clostridium	1	0	0	13	0	31
Clostridium novyi NT	Bacteria	Firmicutes	Clostridium	2305	0	0	1	0	7
Clostridium paraputrificum	Bacteria	Firmicutes	Clostridium	6	0	0	3	0	1
Clostridium perfringens	Bacteria	Firmicutes	Clostridium	3598	0	0	12	1	42
Clostridium perfringens ATCC 13124	Bacteria	Firmicutes	Clostridium	2873	0	0	10	1	30
Clostridium perfringens B str. ATCC 3626	Bacteria	Firmicutes	Clostridium	3249	0	0	10	1	36
Clostridium perfringens C str. JGS1495	Bacteria	Firmicutes	Clostridium	3055	0	0	7	1	36
Clostridium perfringens CPE str. F4969	Bacteria	Firmicutes	Clostridium	2971	0	0	10	1	39
Clostridium perfringens D str. JGS1721	Bacteria	Firmicutes	Clostridium	3182	0	0	9	1	32
Clostridium perfringens E str. JGS1987	Bacteria	Firmicutes	Clostridium	3570	0	0	9	1	38
Clostridium perfringens NCTC 8239	Bacteria	Firmicutes	Clostridium	2783	0	0	11	1	32
Clostridium perfringens SM101	Bacteria	Firmicutes	Clostridium	2568	0	0	4	0	29
Clostridium phytofermentans ISDg	Bacteria	Firmicutes	Clostridium	3891	0	0	18	0	75
Clostridium ramosum DSM 1402	Bacteria	Firmicutes	-	3166	0	0	6	0	79
Clostridium saccharobutylicum	Bacteria	Firmicutes	Clostridium	29	0	0	0	0	2
Clostridium scindens ATCC 35704	Bacteria	Firmicutes	Clostridium	3935	0	0	2	0	20
Clostridium sp. L2-50	Bacteria	Firmicutes	Clostridium	2925	0	0	4	0	25
Clostridium sp. SS2/1	Bacteria	Firmicutes	Clostridium	3142	0	0	0	0	26
Clostridium spiroforme DSM 1552	Bacteria	Firmicutes	-	2359	0	0	11	0	17
Clostridium stercorarium	Bacteria	Firmicutes	Clostridium	27	0	0	6	0	12
Clostridium tetani	Bacteria	Firmicutes	Clostridium	2422	0	0	1	0	5
Clostridium thermocellum	Bacteria	Firmicutes	Clostridium	76	1	2	4	30	4
Clostridium thermocellum ATCC 27405	Bacteria	Firmicutes	Clostridium	3102	4	2	5	43	12
Clostridium thermocellum DSM 4150	Bacteria	Firmicutes	Clostridium	2916	4	3	5	41	10
Collimonas fungivorans	Bacteria	Proteobacteria	Collimonas	125	0	0	0	0	4
Collinsella aerofaciens ATCC 25986	Bacteria	Actinobacteria	Collinsella	2320	0	0	0	0	19
Collinsella intestinalis DSM 13280	Bacteria	Actinobacteria	Collinsella	1786	0	0	3	0	7
Collinsella stercoris DSM 13279	Bacteria	Actinobacteria	Collinsella	2528	0	0	8	0	28
Colwellia psychrerythraea 34H	Bacteria	Proteobacteria	Colwellia	4872	0	0	3	0	30
Congregibacter litoralis KT71	Bacteria	Proteobacteria	Congregibacter	3885	0	0	0	0	7
Coprococcus eutactus ATCC 27759	Bacteria	Firmicutes	Coprococcus	2957	0	0	3	0	42
Coprothermobacter proteolyticus DSM 5265	Bacteria	Firmicutes	Coprothermobacter	1481	0	0	0	0	6
Corynebacterium diphtheriae	Bacteria	Actinobacteria	Corynebacterium	2314	0	0	0	0	12
Corynebacterium efficiens	Bacteria	Actinobacteria	Corynebacterium	2955	0	0	0	0	15
Corynebacterium glutamicum	Bacteria	Actinobacteria	Corynebacterium	4506	0	0	0	0	21
Corynebacterium glutamicum R	Bacteria	Actinobacteria	Corynebacterium	3078	0	0	0	0	16
Corynebacterium jeikeium K411	Bacteria	Actinobacteria	Corynebacterium	2064	0	0	0	0	11
Corynebacterium urealyticum DSM 7109	Bacteria	Actinobacteria	Corynebacterium	2011	0	0	0	0	5
Coxiella burnetii	Bacteria	Proteobacteria	Coxiella	2106	0	0	0	0	4
Coxiella burnetii CbuG_Q212	Bacteria	Proteobacteria	Coxiella	1831	0	0	0	0	4
Coxiella burnetii CbuK_Q154	Bacteria	Proteobacteria	Coxiella	1915	0	0	0	0	4
Coxiella burnetii Dugway 5J108-111	Bacteria	Proteobacteria	Coxiella	2029	0	0	0	0	5
Coxiella burnetii RSA 331	Bacteria	Proteobacteria	Coxiella	1891	0	0	0	0	4
Coxiella burnetii RSA 334	Bacteria	Proteobacteria	Coxiella	1813	0	0	0	0	4
Croceibacter atlanticus HTCC2559	Bacteria	Bacteroidetes	Croceibacter	2718	0	0	2	0	7
Crocosphaera watsonii WH 8501	Bacteria	Cyanobacteria	Crocosphaera	5690	0	0	0	0	14
Cronobacter sakazakii	Bacteria	Proteobacteria	Cronobacter	202	0	0	0	0	42
Cronobacter sakazakii ATCC BAA-894	Bacteria	Proteobacteria	Cronobacter	4421	0	0	3	0	52
Cupriavidus taiwanensis	Bacteria	Proteobacteria	Cupriavidus	5854	0	0	0	0	14
Cyanobacterium sp. MBIC10216	Bacteria	Cyanobacteria	Cyanobacterium	3	0	0	0	0	3
Cyanobium sp. PCC 7001	Bacteria	Cyanobacteria	Cyanobium	2766	0	0	0	0	11
Cyanothece sp. ATCC 51142	Bacteria	Cyanobacteria	Cyanothece	5271	0	0	0	0	26
Cyanothece sp. CCY 0110	Bacteria	Cyanobacteria	Cyanothece	6413	0	0	1	0	25
Cyanothece sp. PCC 7424	Bacteria	Cyanobacteria	Cyanothece	6047	0	0	1	0	32
Cyanothece sp. PCC 7822	Bacteria	Cyanobacteria	Cyanothece	5217	0	0	1	0	32
Cyanothece sp. PCC 8801	Bacteria	Cyanobacteria	Cyanothece	4361	0	0	0	0	21
Cyanothece sp. PCC 8802	Bacteria	Cyanobacteria	Cyanothece	4601	0	0	0	0	22
Cystobacter fuscus	Bacteria	Proteobacteria	Cystobacter	35	0	0	1	0	0
Cytophaga hutchinsonii ATCC 33406	Bacteria	Bacteroidetes	Cytophaga	3771	0	0	10	0	32
Dechloromonas aromatica RCB	Bacteria	Proteobacteria	Dechloromonas	4155	0	0	0	0	6
Dehalococcoides ethenogenes 195	Bacteria	Chloroflexi	Dehalococcoides	1502	0	0	1	0	0
Dehalococcoides sp. VS	Bacteria	Chloroflexi	Dehalococcoides	2085	0	0	1	0	3
Deinococcus geothermalis DSM 11300	Bacteria	Deinococcus-Thermus	Deinococcus	3006	0	0	0	0	29
Deinococcus radiodurans	Bacteria	Deinococcus-Thermus	Deinococcus	3100	0	0	0	0	12
Delftia acidovorans SPH-1	Bacteria	Proteobacteria	Delftia	5968	0	0	0	0	5
delta proteobacterium MLMS-1	Bacteria	Proteobacteria	-	4800	0	0	0	0	21
Desulfitobacterium hafniense Y51	Bacteria	Firmicutes	Desulfitobacterium	5022	0	0	1	0	7
Desulfococcus oleovorans Hxd3	Bacteria	Proteobacteria	Desulfococcus	3256	0	0	0	0	6
Desulfotalea psychrophila	Bacteria	Proteobacteria	Desulfotalea	3233	0	0	0	0	3
Desulfotomaculum reducens MI-1	Bacteria	Firmicutes	Desulfotomaculum	3220	0	0	0	0	6
Desulfovibrio desulfuricans subsp. desulfuricans str. G20	Bacteria	Proteobacteria	Desulfovibrio	3733	0	0	0	0	9
Desulfovibrio piger ATCC 29098	Bacteria	Proteobacteria	Desulfovibrio	3113	0	0	0	0	2
Desulfovibrio salexigens DSM 2638	Bacteria	Proteobacteria	Desulfovibrio	3917	0	0	0	0	9
Desulfovibrio vulgaris DP4	Bacteria	Proteobacteria	Desulfovibrio	3085	0	0	0	0	5
Desulfovibrio vulgaris str. Hildenborough	Bacteria	Proteobacteria	Desulfovibrio	3519	0	0	0	0	5
Desulfuromonas acetoxidans DSM 684	Bacteria	Proteobacteria	Desulfuromonas	3207	0	0	0	0	5
Diaphorobacter sp. TPSY	Bacteria	Proteobacteria	Diaphorobacter	3555	0	0	0	0	5
Dictyoglomus thermophilum	Bacteria	Dictyoglomi	Dictyoglomus	10	0	0	1	0	2
Dictyoglomus thermophilum H-6-12	Bacteria	Dictyoglomi	Dictyoglomus	1912	0	0	5	0	45
Dinoroseobacter shibae DFL 12	Bacteria	Proteobacteria	Dinoroseobacter	4076	0	0	0	0	10
Dokdonia donghaensis MED134	Bacteria	Bacteroidetes	Dokdonia	2944	0	0	2	0	12
Doohwaniella chitinasigens	Bacteria	Proteobacteria	Doohwaniella	1	0	0	1	0	0
Dorea formicigenerans ATCC 27755	Bacteria	Firmicutes	Dorea	3268	0	0	1	0	10
Dorea longicatena DSM 13814	Bacteria	Firmicutes	Dorea	2954	0	0	1	0	25
Elizabethkingia meningoseptica	Bacteria	Bacteroidetes	Elizabethkingia	60	0	0	0	0	3
Elusimicrobium minutum Pei191	Bacteria	Elusimicrobia	Elusimicrobium	1528	0	0	0	0	6
Enterobacter cancerogenus ATCC 35316	Bacteria	Proteobacteria	Enterobacter	4571	0	0	1	0	49
Enterobacter cloacae	Bacteria	Proteobacteria	Enterobacter	553	0	0	0	0	4
Enterobacter sp.	Bacteria	Proteobacteria	Enterobacter	2	0	0	1	0	1
Enterobacter sp. 638	Bacteria	Proteobacteria	Enterobacter	4236	0	0	0	0	45
Enterococcus durans	Bacteria	Firmicutes	Enterococcus	23	0	0	1	0	0
Enterococcus faecalis	Bacteria	Firmicutes	Enterococcus	4086	0	0	8	0	39
Enterococcus faecalis OG1RF	Bacteria	Firmicutes	Enterococcus	215	0	0	0	0	2
Enterococcus faecium	Bacteria	Firmicutes	Enterococcus	878	0	0	0	0	4
Enterococcus faecium DO	Bacteria	Firmicutes	Enterococcus	2685	0	0	3	0	44
Enterococcus hirae	Bacteria	Firmicutes	Enterococcus	112	0	0	1	0	0
Erwinia amylovora	Bacteria	Proteobacteria	Erwinia	410	0	0	0	0	3
Erwinia chrysanthemi	Bacteria	Proteobacteria	Dickeya	275	0	0	1	0	16
Erwinia chrysanthemi str. 3937	Bacteria	Proteobacteria	Dickeya	56	0	0	1	0	1
Erwinia rhapontici	Bacteria	Proteobacteria	Erwinia	25	0	0	0	0	6
Erwinia tasmaniensis	Bacteria	Proteobacteria	Erwinia	3622	0	0	0	0	23
Erythrobacter litoralis HTCC2594	Bacteria	Proteobacteria	Erythrobacter	2999	0	0	0	0	11
Erythrobacter sp. NAP1	Bacteria	Proteobacteria	Erythrobacter	3179	0	0	0	0	13
Erythrobacter sp. SD-21	Bacteria	Proteobacteria	Erythrobacter	2938	0	0	0	0	11
Escherichia albertii TW07627	Bacteria	Proteobacteria	Escherichia	4181	0	0	0	0	24
Escherichia coli	Bacteria	Proteobacteria	Escherichia	11081	0	0	1	0	298
Escherichia coli 101-1	Bacteria	Proteobacteria	Escherichia	4564	0	0	0	0	34
Escherichia coli 536	Bacteria	Proteobacteria	Escherichia	4605	0	0	0	0	32
Escherichia coli 53638	Bacteria	Proteobacteria	Escherichia	4949	0	0	0	0	38
Escherichia coli APEC O1	Bacteria	Proteobacteria	Escherichia	4869	0	0	0	0	38
Escherichia coli ATCC 8739	Bacteria	Proteobacteria	Escherichia	4173	0	0	0	0	33
Escherichia coli B171	Bacteria	Proteobacteria	Escherichia	4818	0	0	0	0	41
Escherichia coli B7A	Bacteria	Proteobacteria	Escherichia	4568	0	0	0	0	32
Escherichia coli E110019	Bacteria	Proteobacteria	Escherichia	4809	0	0	0	0	36
Escherichia coli E22	Bacteria	Proteobacteria	Escherichia	5035	0	0	0	0	42
Escherichia coli E24377A	Bacteria	Proteobacteria	Escherichia	4915	0	0	0	0	36
Escherichia coli F11	Bacteria	Proteobacteria	Escherichia	4635	0	0	0	0	32
Escherichia coli HS	Bacteria	Proteobacteria	Escherichia	4310	0	0	0	0	33
Escherichia coli K-12	Bacteria	Proteobacteria	Escherichia	4379	0	0	0	0	35
Escherichia coli O127:H6 str. E2348/69	Bacteria	Proteobacteria	Escherichia	4593	0	0	0	0	35
Escherichia coli O157:H7	Bacteria	Proteobacteria	Escherichia	6583	0	0	0	0	56
Escherichia coli O157:H7 str. EC4076	Bacteria	Proteobacteria	Escherichia	5079	0	0	0	0	38
Escherichia coli O157:H7 str. EC4113	Bacteria	Proteobacteria	Escherichia	4889	0	0	0	0	38
Escherichia coli O157:H7 str. EC4115	Bacteria	Proteobacteria	Escherichia	5279	0	0	0	0	39
Escherichia coli O157:H7 str. EC4196	Bacteria	Proteobacteria	Escherichia	4935	0	0	0	0	37
Escherichia coli O157:H7 str. EC4401	Bacteria	Proteobacteria	Escherichia	5084	0	0	0	0	38
Escherichia coli O157:H7 str. EC4486	Bacteria	Proteobacteria	Escherichia	5296	0	0	0	0	37
Escherichia coli O157:H7 str. EC4501	Bacteria	Proteobacteria	Escherichia	4975	0	0	0	0	38
Escherichia coli O157:H7 str. EC508	Bacteria	Proteobacteria	Escherichia	4878	0	0	0	0	36
Escherichia coli O157:H7 str. EC869	Bacteria	Proteobacteria	Escherichia	5111	0	0	0	0	36
Escherichia coli O157:H7 str. TW14588	Bacteria	Proteobacteria	Escherichia	5660	0	0	0	0	44
Escherichia coli O55:H7	Bacteria	Proteobacteria	Escherichia	120	0	0	0	0	2
Escherichia coli O6	Bacteria	Proteobacteria	Escherichia	5337	0	0	0	0	33
Escherichia coli SE11	Bacteria	Proteobacteria	Escherichia	4983	0	0	0	0	36
Escherichia coli SMS-3-5	Bacteria	Proteobacteria	Escherichia	4877	0	0	0	0	38
Escherichia coli str. K-12 substr. DH10B	Bacteria	Proteobacteria	Escherichia	3990	0	0	0	0	33
Escherichia coli UTI89	Bacteria	Proteobacteria	Escherichia	5199	0	0	0	0	34
[truncated: 1,115 more rows]
